# Supplementary material for: Endocrine Autoimmune Disease as a Fragility of Immune Surveillance against Hypersecreting Mutants
Source: Immunity. 2020 May 19;52(5):872–884.e5. doi: 10.1016/j.immuni.2020.04.022 (PMC7237888; doi:10.1016/j.immuni.2020.04.022)
Supplement: Table S4. Annotated Autoreactive TCR Beta Chain CDR3 Sequences, Related to STAR Methods [file mmc2.xlsx]

## Sheet: Sheet1
TCR beta chain CDR3	Antigen	Reference
CASRDTYEQYF	Thyroglobulin	Matsuoka et al. 1994
CASRRDKTSGNTLYF	Thyroglobulin	Matsuoka et al. 1994
CASRSDNSYEQYF	Thyroglobulin	Matsuoka et al. 1994
CASRTGTDYAEQFF	Thyroglobulin	Matsuoka et al. 1994
CASSFQLTSYEQYF	Thyroglobulin	Matsuoka et al. 1994
CASSFRDTQYF	Thyroglobulin	Matsuoka et al. 1994
CASSFSGGSYAEQFF	Thyroglobulin	Matsuoka et al. 1994
CASSFSVLGASQNTLYF	Thyroglobulin	Matsuoka et al. 1994
CASSHAWGVGTQYF	Thyroglobulin	Matsuoka et al. 1994
CASSHGTAYAEQFF	Thyroglobulin	Matsuoka et al. 1994
CASSLAHKEVFF	Thyroglobulin	Matsuoka et al. 1994
CASSLGEDYF	Thyroglobulin	Matsuoka et al. 1994
CASSLGEQYF	Thyroglobulin	Matsuoka et al. 1994
CASSLTGKDTQYF	Thyroglobulin	Matsuoka et al. 1994
CASSPDEQYF	Thyroglobulin	Matsuoka et al. 1994
CASSQAGGSSTEQYF	Thyroglobulin	Matsuoka et al. 1994
CASSQAGTGGAGTEVFF	Thyroglobulin	Matsuoka et al. 1994
CASSQARTGQDTQYF	Thyroglobulin	Matsuoka et al. 1994
CASSQDIPTPSAETLYF	Thyroglobulin	Matsuoka et al. 1994
CASSQDQNSYEQYF	Thyroglobulin	Matsuoka et al. 1994
CASSQDRANSDYTF	Thyroglobulin	Matsuoka et al. 1994
CASSQDRANTGQLYF	Thyroglobulin	Matsuoka et al. 1994
CASSQDSGTKNTGQLYF	Thyroglobulin	Matsuoka et al. 1994
CASSQDWGGGETLYF	Thyroglobulin	Matsuoka et al. 1994
CASSQEAGGMDTQYF	Thyroglobulin	Matsuoka et al. 1994
CASSQEGLEAETLYF	Thyroglobulin	Matsuoka et al. 1994
CASSQEGQYAEQFF	Thyroglobulin	Matsuoka et al. 1994
CASSQEGTDYAEQFF	Thyroglobulin	Matsuoka et al. 1994
CASSQEGTGVYEQYF	Thyroglobulin	Matsuoka et al. 1994
CASSQGGNTPYTF	Thyroglobulin	Matsuoka et al. 1994
CASSQGGYAEQFF	Thyroglobulin	Matsuoka et al. 1994
CASSQLGDTQYF	Thyroglobulin	Matsuoka et al. 1994
CASSQPGLGEDTQYF	Thyroglobulin	Matsuoka et al. 1994
CASSQQGASAETLYF	Thyroglobulin	Matsuoka et al. 1994
CASSQTANTEVFF	Thyroglobulin	Matsuoka et al. 1994
CASSQVGGSGNTLYF	Thyroglobulin	Matsuoka et al. 1994
CASSRDSSQNTLYF	Thyroglobulin	Matsuoka et al. 1994
CASSRDSYAEQFF	Thyroglobulin	Matsuoka et al. 1994
CASSRQSSAETLYF	Thyroglobulin	Matsuoka et al. 1994
CASSRTGVYEQYF	Thyroglobulin	Matsuoka et al. 1994
CASSRTNTEVFF	Thyroglobulin	Matsuoka et al. 1994
CASSTTGQDTQYF	Thyroglobulin	Matsuoka et al. 1994
CASGGSSYEQYF	ZNT8	Culina et al. 2018
CASQSYRVGSEQYF	ZNT8	Culina et al. 2018
CASRAGSFSTDTQYF	ZNT8	Culina et al. 2018
CASSDQETQYF	ZNT8	Culina et al. 2018
CASSEVGQGFNGYTF	ZNT8	Culina et al. 2018
CASSIEGPTGELFF	ZNT8	Culina et al. 2018
CASSIFPNPGNTIYF	ZNT8	Culina et al. 2018
CASSIVSSSYNEQFF	ZNT8	Culina et al. 2018
CASSPFLTGSNTEAFF	ZNT8	Culina et al. 2018
CASSPSWLSGVTQYF	ZNT8	Culina et al. 2018
CASSPWTGIPYNSPLHF	ZNT8	Culina et al. 2018
CASSQEGTAYEQYF	ZNT8	Culina et al. 2018
CASSSVGVDTQYF	ZNT8	Culina et al. 2018
CASTLTGFAEAFF	ZNT8	Culina et al. 2018
CASGRSSYNEQFF	Islet autoreactive	Gomez et al. 2017
CASGTGDSPLHF	Islet autoreactive	Gomez et al. 2017
CASRSGQVNTEAFF	Islet autoreactive	Gomez et al. 2017
CASSADRVTDTQYF	Islet autoreactive	Gomez et al. 2017
CASSFQGSAYEQYF	Islet autoreactive	Gomez et al. 2017
CASSLAGGANSPLH	Islet autoreactive	Gomez et al. 2017
CASSLAWGADQPQHF	Islet autoreactive	Gomez et al. 2017
CASSLERDGYTF	Islet autoreactive	Gomez et al. 2017
CASSLERETQYF	Islet autoreactive	Gomez et al. 2017
CASSLGDQPQHF	Islet autoreactive	Gomez et al. 2017
CASSLGLAGSTDTQYF	Islet autoreactive	Gomez et al. 2017
CASSLGPGQRETQYF	Islet autoreactive	Gomez et al. 2017
CASSLRDRGNYGYTF	Islet autoreactive	Gomez et al. 2017
CASSLTGELFF	Islet autoreactive	Gomez et al. 2017
CASSLVGGNEQFF	Islet autoreactive	Gomez et al. 2017
CASSLVGGPSSEAFF	Islet autoreactive	Gomez et al. 2017
CASSLVGGPSSEAFF	Islet autoreactive	Gomez et al. 2017
CASSPRANTDTQYF	Islet autoreactive	Gomez et al. 2017
CASSPRANTDTQYF	Islet autoreactive	Gomez et al. 2017
CASSPTGYEQYF	Islet autoreactive	Gomez et al. 2017
CASSPTTGGDEAFF	Islet autoreactive	Gomez et al. 2017
CASSPWDGSYEQYF	Islet autoreactive	Gomez et al. 2017
CASSRGTEAFF	Islet autoreactive	Gomez et al. 2017
CASSRQGTGELFF	Islet autoreactive	Gomez et al. 2017
CASSRTGYGYTF	Islet autoreactive	Gomez et al. 2017
CASSSISGYEQYF	Islet autoreactive	Gomez et al. 2017
CASSSRFVGEGLFRYGYEQYF	Islet autoreactive	Gomez et al. 2017
CASSSRIGNTIYF	Islet autoreactive	Gomez et al. 2017
CASSSTYGYTF	Islet autoreactive	Gomez et al. 2017
CASSYNRLLYSGANVLTL	Islet autoreactive	Gomez et al. 2017
CATSDQETQYF	Islet autoreactive	Gomez et al. 2017
CSAKDRGNYGYTF	Islet autoreactive	Gomez et al. 2017
CSAPLSGGSTDTQYF	Islet autoreactive	Gomez et al. 2017
CSARDAGASTDTQYF	Islet autoreactive	Gomez et al. 2017
CSARTEAYEQYF	Islet autoreactive	Gomez et al. 2017
CSASGNEQFF	Islet autoreactive	Gomez et al. 2017
CSASRQGWVNEQFF	Islet autoreactive	Gomez et al. 2017
CSASRQGWVNEQFF	Islet autoreactive	Gomez et al. 2017
CSVEDRNTGELFF	Islet autoreactive	Gomez et al. 2017
CAGSEPGISGPLAYNEQFF	GAD65	Gomez et al. 2017
CAIRPDRGGNTIYF	GAD65	Gomez et al. 2017
CAIRQGTDTQYF	GAD65	Gomez et al. 2017
CAIRRLAGQYEQFF	GAD65	Gomez et al. 2017
CAISEPQGRPGSGPQYF	GAD65	Gomez et al. 2017
CAISESGSGGYNEQFF	GAD65	Gomez et al. 2017
CAISKWRLAGGPGSTDTQYF	GAD65	Gomez et al. 2017
CAISVLAGGYNEQFF	GAD65	Gomez et al. 2017
CARGPGPLGTHYF	GAD65	Gomez et al. 2017
CARPEASTFRKGRGQPGGTGRF	GAD65	Gomez et al. 2017
CARREGGEGYTF	GAD65	Gomez et al. 2017
CARRFARGRGKQYF	GAD65	Gomez et al. 2017
CARRLEARNNEQSF	GAD65	Gomez et al. 2017
CARSWEGPYNSPLHF	GAD65	Gomez et al. 2017
CASAQAGLPPETRIF	GAD65	Gomez et al. 2017
CASCFLSDKKNF	GAD65	Gomez et al. 2017
CASFEGEDGYTF	GAD65	Gomez et al. 2017
CASGFARGGGAAKKKTQDF	GAD65	Gomez et al. 2017
CASGFSGLAGATALTF	GAD65	Gomez et al. 2017
CASGGQNYGYTF	GAD65	Gomez et al. 2017
CASGLRTSRLHTGELFF	GAD65	Gomez et al. 2017
CASGLTRGGKTETQF	GAD65	Gomez et al. 2017
CASGPHLGGNTGELFF	GAD65	Gomez et al. 2017
CASGQGSGLNQPQHF	GAD65	Gomez et al. 2017
CASGQLAGSTDTQYF	GAD65	Gomez et al. 2017
CASGQRKPGVGGEAFF	GAD65	Gomez et al. 2017
CASGQTALAKNIQYF	GAD65	Gomez et al. 2017
CASHEQGEQYF	GAD65	Gomez et al. 2017
CASIPSRGGEKKNILYF	GAD65	Gomez et al. 2017
CASIVFGGPKKNKYVYLF	GAD65	Gomez et al. 2017
CASKDPDTEAFF	GAD65	Gomez et al. 2017
CASKLAGAKNIQYF	GAD65	Gomez et al. 2017
CASKLIEAFF	GAD65	Gomez et al. 2017
CASMTLLIAGSTDTQYF	GAD65	Gomez et al. 2017
CASNLQGMNTEAFF	GAD65	Gomez et al. 2017
CASNPSRTGEFTDTQYF	GAD65	Gomez et al. 2017
CASNYRGEQFF	GAD65	Gomez et al. 2017
CASPETGRDGYTF	GAD65	Gomez et al. 2017
CASPGTSGSYEQYF	GAD65	Gomez et al. 2017
CASPRFPGRRGKNFEVF	GAD65	Gomez et al. 2017
CASPRTGLVGTGELFF	GAD65	Gomez et al. 2017
CASPSQRTGEALF	GAD65	Gomez et al. 2017
CASQGGDNKSSGANVLTF	GAD65	Gomez et al. 2017
CASQKGGWGNTTHF	GAD65	Gomez et al. 2017
CASQRAVNSNQPPPF	GAD65	Gomez et al. 2017
CASRAGNTGELFF	GAD65	Gomez et al. 2017
CASRAGQVNTEAFF	GAD65	Gomez et al. 2017
CASRALPGTGSTEVFF	GAD65	Gomez et al. 2017
CASRAQGEPHF	GAD65	Gomez et al. 2017
CASRARDRDLSGNTIYF	GAD65	Gomez et al. 2017
CASRASKQYF	GAD65	Gomez et al. 2017
CASRDKGDRNEKLFF	GAD65	Gomez et al. 2017
CASRDPGTGIWNTEAFF	GAD65	Gomez et al. 2017
CASRDRGHSPDTQYF	GAD65	Gomez et al. 2017
CASRDRRGRTGELFF	GAD65	Gomez et al. 2017
CASREGGGRRNEQFF	GAD65	Gomez et al. 2017
CASREGTGGDDQFF	GAD65	Gomez et al. 2017
CASRETYRGETRSF	GAD65	Gomez et al. 2017
CASREWNSGANVLTF	GAD65	Gomez et al. 2017
CASRGAGGPETQYF	GAD65	Gomez et al. 2017
CASRGEGTNYGYTF	GAD65	Gomez et al. 2017
CASRGGGRETQNF	GAD65	Gomez et al. 2017
CASRGRREQETLYF	GAD65	Gomez et al. 2017
CASRGSEAGANVLTF	GAD65	Gomez et al. 2017
CASRGTVEDSGNTIYF	GAD65	Gomez et al. 2017
CASRIDLNQPPHF	GAD65	Gomez et al. 2017
CASRKAGAYEQYF	GAD65	Gomez et al. 2017
CASRKDSSGNTIYF	GAD65	Gomez et al. 2017
CASRLQGNQPQHF	GAD65	Gomez et al. 2017
CASRLQNTEAFF	GAD65	Gomez et al. 2017
CASRLRTRGPHTDTQYF	GAD65	Gomez et al. 2017
CASRNGGTRRTDTQYF	GAD65	Gomez et al. 2017
CASRNQFKVPYEQYF	GAD65	Gomez et al. 2017
CASRPGQEKQYF	GAD65	Gomez et al. 2017
CASRPRGKNIQYF	GAD65	Gomez et al. 2017
CASRPRQGPTYQQYF	GAD65	Gomez et al. 2017
CASRQDGRNYGYPF	GAD65	Gomez et al. 2017
CASRQGESNTQYF	GAD65	Gomez et al. 2017
CASRQGVMYGYPF	GAD65	Gomez et al. 2017
CASRQLGMNTEAFF	GAD65	Gomez et al. 2017
CASRQPAKAGANVLTF	GAD65	Gomez et al. 2017
CASRQSPTGNEQYF	GAD65	Gomez et al. 2017
CASRQTGELFF	GAD65	Gomez et al. 2017
CASRRAPGYNSPLHF	GAD65	Gomez et al. 2017
CASRRGGGRSYQQYF	GAD65	Gomez et al. 2017
CASRRIKGDYGYTF	GAD65	Gomez et al. 2017
CASRRPGQGALTSTF	GAD65	Gomez et al. 2017
CASRRQHDTGELFF	GAD65	Gomez et al. 2017
CASRRQRDDQPQHF	GAD65	Gomez et al. 2017
CASRSDRAGNQPQHF	GAD65	Gomez et al. 2017
CASRSLASPTDTQYF	GAD65	Gomez et al. 2017
CASRSTGGYEGELFF	GAD65	Gomez et al. 2017
CASRTGTRRTGGLFF	GAD65	Gomez et al. 2017
CASRTQTGRWVNQPQHF	GAD65	Gomez et al. 2017
CASRVGGSKEQCF	GAD65	Gomez et al. 2017
CASRVTGANVLTF	GAD65	Gomez et al. 2017
CASRYRRGGGDYSNQPQHF	GAD65	Gomez et al. 2017
CASSAEQGGGETHHF	GAD65	Gomez et al. 2017
CASSAGGDTNKESFF	GAD65	Gomez et al. 2017
CASSALLSITDTQYF	GAD65	Gomez et al. 2017
CASSARVLNEQFF	GAD65	Gomez et al. 2017
CASSATVGGSPLHF	GAD65	Gomez et al. 2017
CASSDFDRGGSGETQYF	GAD65	Gomez et al. 2017
CASSDFSLTGTSGYNEQFF	GAD65	Gomez et al. 2017
CASSDFTGMRNTEAFF	GAD65	Gomez et al. 2017
CASSDQGPGNTIYF	GAD65	Gomez et al. 2017
CASSDRAGELFF	GAD65	Gomez et al. 2017
CASSDRGNNYGYSF	GAD65	Gomez et al. 2017
CASSDSGGQETQYF	GAD65	Gomez et al. 2017
CASSDWAGAFSNQPQHF	GAD65	Gomez et al. 2017
CASSEAYNEQFF	GAD65	Gomez et al. 2017
CASSEEGNQPQHF	GAD65	Gomez et al. 2017
CASSEGELKKLYEPQYF	GAD65	Gomez et al. 2017
CASSEGGPDTEAFF	GAD65	Gomez et al. 2017
CASSEIPNTGSGRTRYNEQFF	GAD65	Gomez et al. 2017
CASSELYEQYF	GAD65	Gomez et al. 2017
CASSEQGEQYF	GAD65	Gomez et al. 2017
CASSEQGNEQFF	GAD65	Gomez et al. 2017
CASSERETQYF	GAD65	Gomez et al. 2017
CASSERRALGGGEQYF	GAD65	Gomez et al. 2017
CASSERSGSLYEQYF	GAD65	Gomez et al. 2017
CASSETVLWEKLFF	GAD65	Gomez et al. 2017
CASSFPPGPQHF	GAD65	Gomez et al. 2017
CASSFPQGLAENTMSISSGRGLF	GAD65	Gomez et al. 2017
CASSFPRTGTEAFF	GAD65	Gomez et al. 2017
CASSFSRALANEKLFF	GAD65	Gomez et al. 2017
CASSGEDRWAGELFF	GAD65	Gomez et al. 2017
CASSGGIQDNQPQHF	GAD65	Gomez et al. 2017
CASSGGMFSEAFF	GAD65	Gomez et al. 2017
CASSGGQRREKNYGYTF	GAD65	Gomez et al. 2017
CASSGRDRGPRGTEAFF	GAD65	Gomez et al. 2017
CASSGSSDTQPQLF	GAD65	Gomez et al. 2017
CASSGTSGGSEQFF	GAD65	Gomez et al. 2017
CASSGTSGRGADTQYF	GAD65	Gomez et al. 2017
CASSHLGVHNEQFF	GAD65	Gomez et al. 2017
CASSHLPGTADSNQPQHF	GAD65	Gomez et al. 2017
CASSHLRLAKGGEQYF	GAD65	Gomez et al. 2017
CASSHPGSNTEAFF	GAD65	Gomez et al. 2017
CASSHRAGGGNTEAFF	GAD65	Gomez et al. 2017
CASSIAGGPFNEQFF	GAD65	Gomez et al. 2017
CASSIGPGNEQFF	GAD65	Gomez et al. 2017
CASSILTGAKNIQYF	GAD65	Gomez et al. 2017
CASSIPFLGGTGELFF	GAD65	Gomez et al. 2017
CASSIRDYYGYTF	GAD65	Gomez et al. 2017
CASSKFPPGRNHQPQHF	GAD65	Gomez et al. 2017
CASSKKLGYEKLFF	GAD65	Gomez et al. 2017
CASSLAGGRGYGYTF	GAD65	Gomez et al. 2017
CASSLAGLISQETQYF	GAD65	Gomez et al. 2017
CASSLAIVREQFF	GAD65	Gomez et al. 2017
CASSLAPGGRSYEQYF	GAD65	Gomez et al. 2017
CASSLARVRDSNQPQHF	GAD65	Gomez et al. 2017
CASSLATYEQYF	GAD65	Gomez et al. 2017
CASSLDGFVIGEQYF	GAD65	Gomez et al. 2017
CASSLDNNYGYTF	GAD65	Gomez et al. 2017
CASSLDWFLPGYTF	GAD65	Gomez et al. 2017
CASSLGAGGDNEQFF	GAD65	Gomez et al. 2017
CASSLGDGGGFPETQYF	GAD65	Gomez et al. 2017
CASSLGDQPQHF	GAD65	Gomez et al. 2017
CASSLGGQGTYGYTF	GAD65	Gomez et al. 2017
CASSLGGYGYTF	GAD65	Gomez et al. 2017
CASSLGHNQPQHF	GAD65	Gomez et al. 2017
CASSLGHQPQIF	GAD65	Gomez et al. 2017
CASSLGHRGSGANALTF	GAD65	Gomez et al. 2017
CASSLGLAGGTNIQYF	GAD65	Gomez et al. 2017
CASSLGLANYGYTF	GAD65	Gomez et al. 2017
CASSLGLTDTQYF	GAD65	Gomez et al. 2017
CASSLGTQRLIQETQYF	GAD65	Gomez et al. 2017
CASSLKRLADNEQFF	GAD65	Gomez et al. 2017
CASSLLAGGNEQFF	GAD65	Gomez et al. 2017
CASSLLAPRTLRSNEQFF	GAD65	Gomez et al. 2017
CASSLLGQGGSYTGELFF	GAD65	Gomez et al. 2017
CASSLLGQPYGYPF	GAD65	Gomez et al. 2017
CASSLLLGPGNIQYF	GAD65	Gomez et al. 2017
CASSLNAGNTIYF	GAD65	Gomez et al. 2017
CASSLNRFYGYTF	GAD65	Gomez et al. 2017
CASSLNWNTEAFF	GAD65	Gomez et al. 2017
CASSLQYEQYF	GAD65	Gomez et al. 2017
CASSLRAGELFF	GAD65	Gomez et al. 2017
CASSLRGGLVDTGELFF	GAD65	Gomez et al. 2017
CASSLRGQSLAGGPSYNEQFF	GAD65	Gomez et al. 2017
CASSLRGRGNTIYF	GAD65	Gomez et al. 2017
CASSLRGTPPDTQYF	GAD65	Gomez et al. 2017
CASSLRIAGTVTEAFF	GAD65	Gomez et al. 2017
CASSLRLAGVGEQYF	GAD65	Gomez et al. 2017
CASSLRVLDSPLHF	GAD65	Gomez et al. 2017
CASSLSDWRGTQYF	GAD65	Gomez et al. 2017
CASSLSGFEAGVLGTDTQYF	GAD65	Gomez et al. 2017
CASSLSGVRTTNTEAFF	GAD65	Gomez et al. 2017
CASSLTGELFF	GAD65	Gomez et al. 2017
CASSLTTGAYTGAFF	GAD65	Gomez et al. 2017
CASSLVPRLAGEGEQFF	GAD65	Gomez et al. 2017
CASSLWGRYGYTF	GAD65	Gomez et al. 2017
CASSLWRGPDTQYF	GAD65	Gomez et al. 2017
CASSLYRGQPQHF	GAD65	Gomez et al. 2017
CASSMDRNTEAFF	GAD65	Gomez et al. 2017
CASSMGQGRPAQY	GAD65	Gomez et al. 2017
CASSNQSTDTQYF	GAD65	Gomez et al. 2017
CASSPAAASGNTIYF	GAD65	Gomez et al. 2017
CASSPDRVKNIQYF	GAD65	Gomez et al. 2017
CASSPFISGGRGELFF	GAD65	Gomez et al. 2017
CASSPGGGYTF	GAD65	Gomez et al. 2017
CASSPGGIKAYEQYF	GAD65	Gomez et al. 2017
CASSPGLGYNEQFF	GAD65	Gomez et al. 2017
CASSPGTGLEQFF	GAD65	Gomez et al. 2017
CASSPLAGPSYNEQFF	GAD65	Gomez et al. 2017
CASSPLAGTKETQYF	GAD65	Gomez et al. 2017
CASSPLGPLNSPLHF	GAD65	Gomez et al. 2017
CASSPLPRREEGYTF	GAD65	Gomez et al. 2017
CASSPMLAEVLNYGYTF	GAD65	Gomez et al. 2017
CASSPPGGGPQHF	GAD65	Gomez et al. 2017
CASSPPGGSPLHF	GAD65	Gomez et al. 2017
CASSPQGGMFGEAFF	GAD65	Gomez et al. 2017
CASSPQGGMFGEASF	GAD65	Gomez et al. 2017
CASSPRGGVADEQYF	GAD65	Gomez et al. 2017
CASSPRQSPQETQYF	GAD65	Gomez et al. 2017
CASSPSGGLGTQYF	GAD65	Gomez et al. 2017
CASSPTGYEQYF	GAD65	Gomez et al. 2017
CASSPTTGEDEQYF	GAD65	Gomez et al. 2017
CASSPVKFGGKEQFF	GAD65	Gomez et al. 2017
CASSPWDGSYEQYF	GAD65	Gomez et al. 2017
CASSPWGAERDTQYF	GAD65	Gomez et al. 2017
CASSQDRENTEAFF	GAD65	Gomez et al. 2017
CASSQDYTGELFF	GAD65	Gomez et al. 2017
CASSQEDSYKNIQYF	GAD65	Gomez et al. 2017
CASSQEGNEQYF	GAD65	Gomez et al. 2017
CASSQEGREMAQYF	GAD65	Gomez et al. 2017
CASSQGDYGYTF	GAD65	Gomez et al. 2017
CASSQGGGNQPQHF	GAD65	Gomez et al. 2017
CASSQGGRGRRFYGYTF	GAD65	Gomez et al. 2017
CASSQGLPGNTIYF	GAD65	Gomez et al. 2017
CASSQGLSKNIQYF	GAD65	Gomez et al. 2017
CASSQGPARSYYGYTF	GAD65	Gomez et al. 2017
CASSQGRDRLYEQYF	GAD65	Gomez et al. 2017
CASSQGRGNSYGYTF	GAD65	Gomez et al. 2017
CASSQGTVNEQFF	GAD65	Gomez et al. 2017
CASSQGWDRGRLAFF	GAD65	Gomez et al. 2017
CASSQKGWFNEKLFF	GAD65	Gomez et al. 2017
CASSQLGLLLAGGYNEQFF	GAD65	Gomez et al. 2017
CASSQLVAGGPGYQETQYF	GAD65	Gomez et al. 2017
CASSQPRQGRKLFF	GAD65	Gomez et al. 2017
CASSQQGQPDTQYF	GAD65	Gomez et al. 2017
CASSQSMPPDTQYF	GAD65	Gomez et al. 2017
CASSQSPGVGGELFF	GAD65	Gomez et al. 2017
CASSQVALRATQPQHF	GAD65	Gomez et al. 2017
CASSQVFGEKLFF	GAD65	Gomez et al. 2017
CASSQVSLVGTDTQYF	GAD65	Gomez et al. 2017
CASSQVTGAKNIQYF	GAD65	Gomez et al. 2017
CASSQVWGLLRETQYF	GAD65	Gomez et al. 2017
CASSQYVWDRDGYTF	GAD65	Gomez et al. 2017
CASSRAGARYF	GAD65	Gomez et al. 2017
CASSRGGCPYNEQFF	GAD65	Gomez et al. 2017
CASSRGQGNEKLFF	GAD65	Gomez et al. 2017
CASSRLPNEKLFF	GAD65	Gomez et al. 2017
CASSRPDLSGRVTDTQYF	GAD65	Gomez et al. 2017
CASSRPWTSRGYEQYF	GAD65	Gomez et al. 2017
CASSRQGTGELFF	GAD65	Gomez et al. 2017
CASSRSLGLAQETQYF	GAD65	Gomez et al. 2017
CASSRTGYGYTF	GAD65	Gomez et al. 2017
CASSRTSGRPGELFF	GAD65	Gomez et al. 2017
CASSRTSLAGGSEQYF	GAD65	Gomez et al. 2017
CASSRTTSEAFF	GAD65	Gomez et al. 2017
CASSRVGTEAFF	GAD65	Gomez et al. 2017
CASSRVSGPGTQYF	GAD65	Gomez et al. 2017
CASSRVTGLMNTEAFF	GAD65	Gomez et al. 2017
CASSRYLGRNTEAFF	GAD65	Gomez et al. 2017
CASSSEGTGAKGYTF	GAD65	Gomez et al. 2017
CASSSGGGANVLTF	GAD65	Gomez et al. 2017
CASSSGTVNTEAFF	GAD65	Gomez et al. 2017
CASSSGVESGTAF	GAD65	Gomez et al. 2017
CASSSIMTSGTYNEQFF	GAD65	Gomez et al. 2017
CASSSITGASYEQYF	GAD65	Gomez et al. 2017
CASSSITMNTDTQYF	GAD65	Gomez et al. 2017
CASSSLAYEQYF	GAD65	Gomez et al. 2017
CASSSLTSGSSYNEQFF	GAD65	Gomez et al. 2017
CASSSPGGDEKLFF	GAD65	Gomez et al. 2017
CASSSPGGDRVNEKLFF	GAD65	Gomez et al. 2017
CASSSPGTSGPTDTQYF	GAD65	Gomez et al. 2017
CASSSPRRSVGKPYNEQFF	GAD65	Gomez et al. 2017
CASSSRGGELFF	GAD65	Gomez et al. 2017
CASSSRSGTGDNQPQHF	GAD65	Gomez et al. 2017
CASSSTSHQETQYF	GAD65	Gomez et al. 2017
CASSVDRGQPQHF	GAD65	Gomez et al. 2017
CASSVGQYVNTEVFF	GAD65	Gomez et al. 2017
CASSVGVEGTFF	GAD65	Gomez et al. 2017
CASSVMGGSTDTQYF	GAD65	Gomez et al. 2017
CASSVQGGTGELFF	GAD65	Gomez et al. 2017
CASSVTGAYGYPF	GAD65	Gomez et al. 2017
CASSWGTGPNGYPF	GAD65	Gomez et al. 2017
CASSWKGPTNGGETQYF	GAD65	Gomez et al. 2017
CASSWLDSPLHF	GAD65	Gomez et al. 2017
CASSYAGHFEQFF	GAD65	Gomez et al. 2017
CASSYGGAYEQYF	GAD65	Gomez et al. 2017
CASSYGGGPGEKNF	GAD65	Gomez et al. 2017
CASSYGRPAPREGSSYNEQFF	GAD65	Gomez et al. 2017
CASSYLELAADTQNF	GAD65	Gomez et al. 2017
CASSYRGEQYF	GAD65	Gomez et al. 2017
CASSYSGTGYYEQYF	GAD65	Gomez et al. 2017
CASSYSQGFGETQNF	GAD65	Gomez et al. 2017
CASSYTTWRGATGELFF	GAD65	Gomez et al. 2017
CASSYYSENIQYF	GAD65	Gomez et al. 2017
CASTAETRYNSPLHF	GAD65	Gomez et al. 2017
CASTGGGKKLFF	GAD65	Gomez et al. 2017
CASTLQGSGSPLHF	GAD65	Gomez et al. 2017
CASTPDRANYEQYF	GAD65	Gomez et al. 2017
CASTPEGGGRGGYTF	GAD65	Gomez et al. 2017
CASTPILSMGQGRREQFF	GAD65	Gomez et al. 2017
CASTPSGTSGYSYNEQFF	GAD65	Gomez et al. 2017
CASTSNVAGGFQETQYF	GAD65	Gomez et al. 2017
CATGTSGINEQFF	GAD65	Gomez et al. 2017
CATGYSGQGPSETQI F	GAD65	Gomez et al. 2017
CATQSEGLSSSYNEQFF	GAD65	Gomez et al. 2017
CATSDPRDRTNEQYF	GAD65	Gomez et al. 2017
CATSDQETQYF	GAD65	Gomez et al. 2017
CATSEGTGNRWIYSGAGGGHGDPPHIQYF	GAD65	Gomez et al. 2017
CATSFWDLTTNEKLFF	GAD65	Gomez et al. 2017
CATSGRNYGYTF	GAD65	Gomez et al. 2017
CATSLGAGPSYEQYF	GAD65	Gomez et al. 2017
CATSLSGTSGKVSVDQTDTQYF	GAD65	Gomez et al. 2017
CATSPITFRGSPRGYTF	GAD65	Gomez et al. 2017
CATSPLLRLGGVWDTQYF	GAD65	Gomez et al. 2017
CATSQTGTGSANIQYF	GAD65	Gomez et al. 2017
CATSQVANYGYTF	GAD65	Gomez et al. 2017
CATSRTGVRREQYF	GAD65	Gomez et al. 2017
CATTNGGFSNEQFF	GAD65	Gomez et al. 2017
CAWADTLPDTQYF	GAD65	Gomez et al. 2017
CAWSVLAGETGEYNEQFF	GAD65	Gomez et al. 2017
CAWTLSNYGYTF	GAD65	Gomez et al. 2017
CCSCVLVGRDIRHF	GAD65	Gomez et al. 2017
CCSSWAVHNNEEFF	GAD65	Gomez et al. 2017
CPIGGQGGNTGELFF	GAD65	Gomez et al. 2017
CPSGLIQGNTGELFF	GAD65	Gomez et al. 2017
CPSPPQGKGTDSYYGYPF	GAD65	Gomez et al. 2017
CPSREGRGGNEQFF	GAD65	Gomez et al. 2017
CPSSEEKGGRNEQFF	GAD65	Gomez et al. 2017
CPSSLEMGGKQPPPF	GAD65	Gomez et al. 2017
CPTPPRGIRNEQSF	GAD65	Gomez et al. 2017
CPTRRGKGNPEAFF	GAD65	Gomez et al. 2017
CRAIARGYYNEQFF	GAD65	Gomez et al. 2017
CRARQGGNTIYF	GAD65	Gomez et al. 2017
CRARRLAPYQETQYF	GAD65	Gomez et al. 2017
CRGRDVVGTGELFF	GAD65	Gomez et al. 2017
CRGRGTGGEKLFF	GAD65	Gomez et al. 2017
CRGTAGTWERTVAFF	GAD65	Gomez et al. 2017
CSAHSGANVLTF	GAD65	Gomez et al. 2017
CSAKRLTSYGYPF	GAD65	Gomez et al. 2017
CSALGLAATSYNEEFF	GAD65	Gomez et al. 2017
CSALGLAGGTDTQYF	GAD65	Gomez et al. 2017
CSARAGGQLYDTQYF	GAD65	Gomez et al. 2017
CSARALVRRGEQFF	GAD65	Gomez et al. 2017
CSARDRAERWFGVIYHEQFF	GAD65	Gomez et al. 2017
CSAREGRNNEKLFF	GAD65	Gomez et al. 2017
CSARGGQGNEKLFF	GAD65	Gomez et al. 2017
CSARIRGQTGELFF	GAD65	Gomez et al. 2017
CSARIWGIIYNGPFF	GAD65	Gomez et al. 2017
CSARLASKETQYF	GAD65	Gomez et al. 2017
CSARLIFYHSYEQYF	GAD65	Gomez et al. 2017
CSARPGPTGLGEQYF	GAD65	Gomez et al. 2017
CSARQGEGTGELFF	GAD65	Gomez et al. 2017
CSARSGRTLREQYF	GAD65	Gomez et al. 2017
CSARSRRGRFPSYEQYF	GAD65	Gomez et al. 2017
CSARTNYGYTF	GAD65	Gomez et al. 2017
CSARVLAGNFF	GAD65	Gomez et al. 2017
CSASGTEETQYF	GAD65	Gomez et al. 2017
CSASSQPEQFF	GAD65	Gomez et al. 2017
CSATSAGLAGIATQYF	GAD65	Gomez et al. 2017
CSAYRGLGDEQFF	GAD65	Gomez et al. 2017
CSEKRGNPPQLF	GAD65	Gomez et al. 2017
CSFALPGATNKKMFF	GAD65	Gomez et al. 2017
CSGGRLGGRYEQYF	GAD65	Gomez et al. 2017
CSGRAAREEENKPF	GAD65	Gomez et al. 2017
CSSREGLTRPDTQHF	GAD65	Gomez et al. 2017
CSSSLRKNYGYPF	GAD65	Gomez et al. 2017
CSTHKWGAGYNEQFF	GAD65	Gomez et al. 2017
CSTRVGLEGGYEQFF	GAD65	Gomez et al. 2017
CSVAEQTGLTVSYEQYF	GAD65	Gomez et al. 2017
CSVAGTGGNTIYF	GAD65	Gomez et al. 2017
CSVDPETQYF	GAD65	Gomez et al. 2017
CSVEGTGKSPGGGNQPQHF	GAD65	Gomez et al. 2017
CSVETGGGYTF	GAD65	Gomez et al. 2017
CSVGTSSYNEQFF	GAD65	Gomez et al. 2017
CSVTGHLLSGNTIYF	GAD65	Gomez et al. 2017
CSVVEDSTDTQYF	GAD65	Gomez et al. 2017
WAIKGIDFSYKQYF	GAD65	Gomez et al. 2017
CAAGSLGSVSTEAF	GAD65	Gomez et al. 2017
CAARGSTLGRLFF	GAD65	Gomez et al. 2017
CAARLAGSTDTQYF	GAD65	Gomez et al. 2017
CAASGEANYGYAF	GAD65	Gomez et al. 2017
CAGGQVLSSGSNLSDTQNF	GAD65	Gomez et al. 2017
CAIHPTGEDNEKLFF	GAD65	Gomez et al. 2017
CAIKAGTGEYEQYF	GAD65	Gomez et al. 2017
CAIKAGTGEYKQNF	GAD65	Gomez et al. 2017
CAIKGSGAGYEQYF	GAD65	Gomez et al. 2017
CAILAGTGDTQNF	GAD65	Gomez et al. 2017
CAIRAGTGEYEQF	GAD65	Gomez et al. 2017
CAIRAGTGEYEQY	GAD65	Gomez et al. 2017
CAIRAGTGEYEQYF	GAD65	Gomez et al. 2017
CAIRDPGTSGRPKNEQFF	GAD65	Gomez et al. 2017
CAIRKGPGDNNSPLHF	GAD65	Gomez et al. 2017
CAISANRGGQPQHF	GAD65	Gomez et al. 2017
CAISEGGGLYGYPF	GAD65	Gomez et al. 2017
CAISESGAGANVLTF	GAD65	Gomez et al. 2017
CAISINYGYTF	GAD65	Gomez et al. 2017
CAISSDRSVRRVLNEQF	GAD65	Gomez et al. 2017
CARGEGTGDETQYF	GAD65	Gomez et al. 2017
CARGLGGGGVRVAFF	GAD65	Gomez et al. 2017
CARILDRSDQPQHF	GAD65	Gomez et al. 2017
CARPLGRGRYEQYF	GAD65	Gomez et al. 2017
CARRKSRGNNTGEMF	GAD65	Gomez et al. 2017
CARRLVGRDTEAFF	GAD65	Gomez et al. 2017
CARRPQGQGTTGELFF	GAD65	Gomez et al. 2017
CARSFGVPGIGETQYF	GAD65	Gomez et al. 2017
CARSLIAGSTDTQYF	GAD65	Gomez et al. 2017
CARSRGRPLPFWQRF	GAD65	Gomez et al. 2017
CASAFTGGENESSF	GAD65	Gomez et al. 2017
CASAGPGANVLTF	GAD65	Gomez et al. 2017
CASARGLAGTGMTEQF	GAD65	Gomez et al. 2017
CASETLDGKNIQYF	GAD65	Gomez et al. 2017
CASGGLGTGSNYGYTF	GAD65	Gomez et al. 2017
CASGGTLLNTEAF	GAD65	Gomez et al. 2017
CASGGTSITDTQYF	GAD65	Gomez et al. 2017
CASGKGSTGKLFL	GAD65	Gomez et al. 2017
CASGPRTVNQPQHF	GAD65	Gomez et al. 2017
CASGPSGTYEQYF	GAD65	Gomez et al. 2017
CASGQAFSLGRKKYEQYF	GAD65	Gomez et al. 2017
CASGQDIGEASGNTIYF	GAD65	Gomez et al. 2017
CASGQGRGNQPQHF	GAD65	Gomez et al. 2017
CASGQSGTSGGVEQYF	GAD65	Gomez et al. 2017
CASGQVLARKIGHYEQYF	GAD65	Gomez et al. 2017
CASGQVLSSGSNPSDTQYF	GAD65	Gomez et al. 2017
CASGQVLSSGSNPTDTQYF	GAD65	Gomez et al. 2017
CASGRGLAGTGMTEQF	GAD65	Gomez et al. 2017
CASGSAYRKPAPFF	GAD65	Gomez et al. 2017
CASGSLGGGQWNEQFF	GAD65	Gomez et al. 2017
CASIREENSPLHF	GAD65	Gomez et al. 2017
CASKGMGSSYQQDF	GAD65	Gomez et al. 2017
CASKGTVYNEQF	GAD65	Gomez et al. 2017
CASKGTVYNEQFF	GAD65	Gomez et al. 2017
CASKPGQGGQPQHF	GAD65	Gomez et al. 2017
CASKPQWDSPSSRHF	GAD65	Gomez et al. 2017
CASKPQWNSPSSRHF	GAD65	Gomez et al. 2017
CASKPSGTANYGYTF	GAD65	Gomez et al. 2017
CASLGGTRGYNEQFF	GAD65	Gomez et al. 2017
CASNAGFATNEKLFF	GAD65	Gomez et al. 2017
CASNKGARETQYF	GAD65	Gomez et al. 2017
CASNKGPERTEAF	GAD65	Gomez et al. 2017
CASNQRPGHRLPF	GAD65	Gomez et al. 2017
CASNRDYLSYNEQFF	GAD65	Gomez et al. 2017
CASPEPGREGGYGYPF	GAD65	Gomez et al. 2017
CASPGPGGNVLTF	GAD65	Gomez et al. 2017
CASPPKFCGSGEQKF	GAD65	Gomez et al. 2017
CASQRTVNTEAFF	GAD65	Gomez et al. 2017
CASRALLSHRVYEQYF	GAD65	Gomez et al. 2017
CASRARQGQETQYF	GAD65	Gomez et al. 2017
CASRASGTTTDEQFF	GAD65	Gomez et al. 2017
CASRDPGQRGYATNEKL	GAD65	Gomez et al. 2017
CASRDRFGNEKLF	GAD65	Gomez et al. 2017
CASRDRKNSPLHF	GAD65	Gomez et al. 2017
CASREAGEGISEAFF	GAD65	Gomez et al. 2017
CASREEAGEAFF	GAD65	Gomez et al. 2017
CASREENSPLHF	GAD65	Gomez et al. 2017
CASREPWGGGKETQNF	GAD65	Gomez et al. 2017
CASRERGGGNTEAFF	GAD65	Gomez et al. 2017
CASRGGQNTGELF	GAD65	Gomez et al. 2017
CASRGLATGTGELF	GAD65	Gomez et al. 2017
CASRGQGRVGGGYTF	GAD65	Gomez et al. 2017
CASRGTSYQETQYF	GAD65	Gomez et al. 2017
CASRKDSSGNTIYF	GAD65	Gomez et al. 2017
CASRKKTEAFF	GAD65	Gomez et al. 2017
CASRKRTGANQPQHF	GAD65	Gomez et al. 2017
CASRKTSGETDTQYF	GAD65	Gomez et al. 2017
CASRKTWTGEWFL	GAD65	Gomez et al. 2017
CASRLAGGEQF	GAD65	Gomez et al. 2017
CASRLAGGYNQPQPF	GAD65	Gomez et al. 2017
CASRLGGGIIQPQHF	GAD65	Gomez et al. 2017
CASRLGTSGKTLYF	GAD65	Gomez et al. 2017
CASRLRKGGGEKMFF	GAD65	Gomez et al. 2017
CASRNSGVETQYF	GAD65	Gomez et al. 2017
CASRPKRGGLPPGLFF	GAD65	Gomez et al. 2017
CASRPSMENTIYF	GAD65	Gomez et al. 2017
CASRQAQETSYGYTF	GAD65	Gomez et al. 2017
CASRQRGGRAGEQF	GAD65	Gomez et al. 2017
CASRRGTNTEAF	GAD65	Gomez et al. 2017
CASRRGVNTEAF	GAD65	Gomez et al. 2017
CASRRGVNTEAFF	GAD65	Gomez et al. 2017
CASRRIGRTLN	GAD65	Gomez et al. 2017
CASRSAPSPGARYGYTF	GAD65	Gomez et al. 2017
CASRSPGQRIMNTEAF	GAD65	Gomez et al. 2017
CASRVREVHQPQHF	GAD65	Gomez et al. 2017
CASSAAGMKWGRSGELF	GAD65	Gomez et al. 2017
CASSAETLATNEKLFF	GAD65	Gomez et al. 2017
CASSAQGFGTEAFF	GAD65	Gomez et al. 2017
CASSARTSGRGLGDTQY	GAD65	Gomez et al. 2017
CASSASGTTTDEQFF	GAD65	Gomez et al. 2017
CASSDDETQYF	GAD65	Gomez et al. 2017
CASSDDNTGELF	GAD65	Gomez et al. 2017
CASSDDNTGKLF	GAD65	Gomez et al. 2017
CASSDLAGGPTQFF	GAD65	Gomez et al. 2017
CASSDPAGGDTEAFF	GAD65	Gomez et al. 2017
CASSDRGLYNEQF	GAD65	Gomez et al. 2017
CASSDRVSGANVLT	GAD65	Gomez et al. 2017
CASSDRVSGANVLTF	GAD65	Gomez et al. 2017
CASSDSSYNSPLHF	GAD65	Gomez et al. 2017
CASSEAGQGISEAFF	GAD65	Gomez et al. 2017
CASSEAGVGGLEEQFF	GAD65	Gomez et al. 2017
CASSEANSGGSDTQYF	GAD65	Gomez et al. 2017
CASSEAVRGRGAGELF	GAD65	Gomez et al. 2017
CASSEDTQGEKLFF	GAD65	Gomez et al. 2017
CASSEGGAGRKRNYGYTF	GAD65	Gomez et al. 2017
CASSEGNRPGANVLTF	GAD65	Gomez et al. 2017
CASSEPRGGGEETQNF	GAD65	Gomez et al. 2017
CASSEPRGGGEETQYF	GAD65	Gomez et al. 2017
CASSEPRGGGQETQY	GAD65	Gomez et al. 2017
CASSESSGGLYEQYF	GAD65	Gomez et al. 2017
CASSFQGSAYEQYF	GAD65	Gomez et al. 2017
CASSFRGQRGETQYF	GAD65	Gomez et al. 2017
CASSFRRGKEKLFF	GAD65	Gomez et al. 2017
CASSFRRGTEKLFF	GAD65	Gomez et al. 2017
CASSFSGAGYPF	GAD65	Gomez et al. 2017
CASSFSSGNTIYF	GAD65	Gomez et al. 2017
CASSFTEGYTF	GAD65	Gomez et al. 2017
CASSFTGNEKLFF	GAD65	Gomez et al. 2017
CASSFTGPTEAFF	GAD65	Gomez et al. 2017
CASSFWFYGTGGAGDNQPQHF	GAD65	Gomez et al. 2017
CASSFYIGTSGEQYF	GAD65	Gomez et al. 2017
CASSGEGRLPPYNEQFF	GAD65	Gomez et al. 2017
CASSGRALYNEQF	GAD65	Gomez et al. 2017
CASSGSPPSLAEASDEEF	GAD65	Gomez et al. 2017
CASSGTGKNIQYF	GAD65	Gomez et al. 2017
CASSIDLNTEAF	GAD65	Gomez et al. 2017
CASSIRTSYGYTF	GAD65	Gomez et al. 2017
CASSKGGLAGTHCRRYAVF	GAD65	Gomez et al. 2017
CASSKKGGFTEAFF	GAD65	Gomez et al. 2017
CASSLAASEQYF	GAD65	Gomez et al. 2017
CASSLAGGEPF	GAD65	Gomez et al. 2017
CASSLAGGEQF	GAD65	Gomez et al. 2017
CASSLAGGYNQPQHF	GAD65	Gomez et al. 2017
CASSLAGLATDTQNF	GAD65	Gomez et al. 2017
CASSLAGSRERYF	GAD65	Gomez et al. 2017
CASSLALHEQF	GAD65	Gomez et al. 2017
CASSLALPGQGGEQYF	GAD65	Gomez et al. 2017
CASSLAMGGGQPQHF	GAD65	Gomez et al. 2017
CASSLAMNTEAFF	GAD65	Gomez et al. 2017
CASSLANGGYEQYF	GAD65	Gomez et al. 2017
CASSLAPAGYEQYF	GAD65	Gomez et al. 2017
CASSLAPDTEAFF	GAD65	Gomez et al. 2017
CASSLAPGGVISYNEQFF	GAD65	Gomez et al. 2017
CASSLAPLQGNTEAFF	GAD65	Gomez et al. 2017
CASSLASTGGTEAFF	GAD65	Gomez et al. 2017
CASSLAVAAGNTIYF	GAD65	Gomez et al. 2017
CASSLAVGRETQYF	GAD65	Gomez et al. 2017
CASSLDLGGGNQETQYF	GAD65	Gomez et al. 2017
CASSLDNTLPNYGYTF	GAD65	Gomez et al. 2017
CASSLDSSAQHF	GAD65	Gomez et al. 2017
CASSLEGGYTF	GAD65	Gomez et al. 2017
CASSLENGTPLHF	GAD65	Gomez et al. 2017
CASSLESYGYTF	GAD65	Gomez et al. 2017
CASSLFATGANVLTF	GAD65	Gomez et al. 2017
CASSLGAGSGREKLFF	GAD65	Gomez et al. 2017
CASSLGAVSTGEVFF	GAD65	Gomez et al. 2017
CASSLGGTGPYGYTF	GAD65	Gomez et al. 2017
CASSLGGVGAPSEGYPF	GAD65	Gomez et al. 2017
CASSLGMGGYEQYF	GAD65	Gomez et al. 2017
CASSLGQLLTGELF	GAD65	Gomez et al. 2017
CASSLGTSSYEQYF	GAD65	Gomez et al. 2017
CASSLIGGGMGKAEAF	GAD65	Gomez et al. 2017
CASSLIGGRVDSSPLHF	GAD65	Gomez et al. 2017
CASSLKDRVYEQNF	GAD65	Gomez et al. 2017
CASSLLLMNTEAFF	GAD65	Gomez et al. 2017
CASSLLMAAGYTF	GAD65	Gomez et al. 2017
CASSLLPTAHEQYF	GAD65	Gomez et al. 2017
CASSLLRGTGELFF	GAD65	Gomez et al. 2017
CASSLLRTGVEYEQYF	GAD65	Gomez et al. 2017
CASSLLSGTGELFF	GAD65	Gomez et al. 2017
CASSLMGGGGASTPYF	GAD65	Gomez et al. 2017
CASSLNQGRTDTQYF	GAD65	Gomez et al. 2017
CASSLNSRNEQFF	GAD65	Gomez et al. 2017
CASSLPFSGANVLTF	GAD65	Gomez et al. 2017
CASSLPTENTEAFF	GAD65	Gomez et al. 2017
CASSLQGTYEQYF	GAD65	Gomez et al. 2017
CASSLQLGSNQPQHF	GAD65	Gomez et al. 2017
CASSLRGGIYEQYF	GAD65	Gomez et al. 2017
CASSLRQIYNSPLHF	GAD65	Gomez et al. 2017
CASSLRRGLAQYF	GAD65	Gomez et al. 2017
CASSLSASSSYEQYF	GAD65	Gomez et al. 2017
CASSLSGVRTTNTEAF	GAD65	Gomez et al. 2017
CASSLTAGTGELFF	GAD65	Gomez et al. 2017
CASSLTDRVHGYTF	GAD65	Gomez et al. 2017
CASSLTGAGGFRDEQFF	GAD65	Gomez et al. 2017
CASSLTGAGNYGYTF	GAD65	Gomez et al. 2017
CASSLTGLSEQYF	GAD65	Gomez et al. 2017
CASSLTGQGGYGYPF	GAD65	Gomez et al. 2017
CASSLTSGTGGETQYF	GAD65	Gomez et al. 2017
CASSLVAADTQYF	GAD65	Gomez et al. 2017
CASSLVGGDQPQHF	GAD65	Gomez et al. 2017
CASSLVGGNEQFF	GAD65	Gomez et al. 2017
CASSLVGRDTEAFF	GAD65	Gomez et al. 2017
CASSLVPSGNTEAF	GAD65	Gomez et al. 2017
CASSLVSGQGPSNTEAF	GAD65	Gomez et al. 2017
CASSLVVSLRDNEQF	GAD65	Gomez et al. 2017
CASSLVWGGETQYF	GAD65	Gomez et al. 2017
CASSLVWGSGANVLTF	GAD65	Gomez et al. 2017
CASSLWGRRSTGGLFF	GAD65	Gomez et al. 2017
CASSLWGTGVSGELFF	GAD65	Gomez et al. 2017
CASSLYDEQYF	GAD65	Gomez et al. 2017
CASSMGTAESGEQYF	GAD65	Gomez et al. 2017
CASSMWTGDEQYF	GAD65	Gomez et al. 2017
CASSNGLNTEAFF	GAD65	Gomez et al. 2017
CASSNGQGAETQYF	GAD65	Gomez et al. 2017
CASSNHDSYPNTEAFF	GAD65	Gomez et al. 2017
CASSNPAGAHYEQYF	GAD65	Gomez et al. 2017
CASSNYKQYF	GAD65	Gomez et al. 2017
CASSPAGEKLFF	GAD65	Gomez et al. 2017
CASSPDLSIHEQYF	GAD65	Gomez et al. 2017
CASSPDNNYGYT	GAD65	Gomez et al. 2017
CASSPEF	GAD65	Gomez et al. 2017
CASSPGGGAGYTF	GAD65	Gomez et al. 2017
CASSPGQGNTIYF	GAD65	Gomez et al. 2017
CASSPGTAGNTIYF	GAD65	Gomez et al. 2017
CASSPGTHNTEAF	GAD65	Gomez et al. 2017
CASSPIPSSGSNEQF	GAD65	Gomez et al. 2017
CASSPLGGGQGNERFF	GAD65	Gomez et al. 2017
CASSPLGTPEQETQNF	GAD65	Gomez et al. 2017
CASSPLRDEQF	GAD65	Gomez et al. 2017
CASSPPGPYEQYF	GAD65	Gomez et al. 2017
CASSPPPARGLNMEAFF	GAD65	Gomez et al. 2017
CASSPQAGPHPQYF	GAD65	Gomez et al. 2017
CASSPQTGTGGKTYEQYF	GAD65	Gomez et al. 2017
CASSPRAGGPAEAFF	GAD65	Gomez et al. 2017
CASSPRDRVTEAF	GAD65	Gomez et al. 2017
CASSPRGPSSYEQYF	GAD65	Gomez et al. 2017
CASSPRLAGSNTGELFF	GAD65	Gomez et al. 2017
CASSPRQDGETQYF	GAD65	Gomez et al. 2017
CASSPRQGGETQYF	GAD65	Gomez et al. 2017
CASSPRQGVSTEAFF	GAD65	Gomez et al. 2017
CASSPRTGGLTDTQYF	GAD65	Gomez et al. 2017
CASSPSGLLEQYF	GAD65	Gomez et al. 2017
CASSPSGQPAGNTIYF	GAD65	Gomez et al. 2017
CASSPSRTGNTEAFF	GAD65	Gomez et al. 2017
CASSPTGQPGNEKLF	GAD65	Gomez et al. 2017
CASSPTLENTGELFF	GAD65	Gomez et al. 2017
CASSPTNTGELF	GAD65	Gomez et al. 2017
CASSPYGFFPAATNEKLFF	GAD65	Gomez et al. 2017
CASSPYLLQVYEQYF	GAD65	Gomez et al. 2017
CASSQAGDTTNEKLF	GAD65	Gomez et al. 2017
CASSQALAGGHRADTQYF	GAD65	Gomez et al. 2017
CASSQDGGYGYTF	GAD65	Gomez et al. 2017
CASSQDLGRSQETQYF	GAD65	Gomez et al. 2017
CASSQDLKTSGSRALTRNEQF	GAD65	Gomez et al. 2017
CASSQDRLVDRDQPQHF	GAD65	Gomez et al. 2017
CASSQEAGAAYEQYF	GAD65	Gomez et al. 2017
CASSQEAGMNTEAF	GAD65	Gomez et al. 2017
CASSQEFGRGQTQYF	GAD65	Gomez et al. 2017
CASSQEGEGGDTQYF	GAD65	Gomez et al. 2017
CASSQESSVGGNEQF	GAD65	Gomez et al. 2017
CASSQFLAGYNEQFF	GAD65	Gomez et al. 2017
CASSQGLNTEAF	GAD65	Gomez et al. 2017
CASSQGPQGGVFPEQFF	GAD65	Gomez et al. 2017
CASSQMTAYEQYF	GAD65	Gomez et al. 2017
CASSQNHGIETQYF	GAD65	Gomez et al. 2017
CASSQRDRRNEQF	GAD65	Gomez et al. 2017
CASSQSGETQYF	GAD65	Gomez et al. 2017
CASSQSSATNTQYF	GAD65	Gomez et al. 2017
CASSQSVSGYTF	GAD65	Gomez et al. 2017
CASSQTDTQYF	GAD65	Gomez et al. 2017
CASSQTQGHGYTF	GAD65	Gomez et al. 2017
CASSQVAPQVDTQY	GAD65	Gomez et al. 2017
CASSQVGLAYEQYF	GAD65	Gomez et al. 2017
CASSQVLSSGSNPTDTQYF	GAD65	Gomez et al. 2017
CASSQVLVTGNTEAFF	GAD65	Gomez et al. 2017
CASSQVPSGANVLTF	GAD65	Gomez et al. 2017
CASSQVWREPYF	GAD65	Gomez et al. 2017
CASSQWGEQFF	GAD65	Gomez et al. 2017
CASSQYWNSPLHF	GAD65	Gomez et al. 2017
CASSRGGGTGELFF	GAD65	Gomez et al. 2017
CASSRGTEAFF	GAD65	Gomez et al. 2017
CASSRHPGGGSGSYNSPLHF	GAD65	Gomez et al. 2017
CASSRLINPILQCAVF	GAD65	Gomez et al. 2017
CASSRNPGGYTDTQYF	GAD65	Gomez et al. 2017
CASSRPGVRVNTEAF	GAD65	Gomez et al. 2017
CASSRPVFTGTKGGYTF	GAD65	Gomez et al. 2017
CASSRSGGTGGLFF	GAD65	Gomez et al. 2017
CASSRTGANEKLF	GAD65	Gomez et al. 2017
CASSRTLGGRLPF	GAD65	Gomez et al. 2017
CASSRTSPGQANEQYF	GAD65	Gomez et al. 2017
CASSSDAGVQYF	GAD65	Gomez et al. 2017
CASSSGGNTIFF	GAD65	Gomez et al. 2017
CASSSGQFRMVFF	GAD65	Gomez et al. 2017
CASSSGTNTGELF	GAD65	Gomez et al. 2017
CASSSHGTGDYEQYF	GAD65	Gomez et al. 2017
CASSSLSSYEQYF	GAD65	Gomez et al. 2017
CASSSNSYNSPLHF	GAD65	Gomez et al. 2017
CASSSRPTGGLVSYTF	GAD65	Gomez et al. 2017
CASSSRQDYEQYF	GAD65	Gomez et al. 2017
CASSSSGRYNEQF	GAD65	Gomez et al. 2017
CASSSTGLEQYF	GAD65	Gomez et al. 2017
CASSTATYYGYTF	GAD65	Gomez et al. 2017
CASSTGQGSRPLHF	GAD65	Gomez et al. 2017
CASSTGSANYGYTF	GAD65	Gomez et al. 2017
CASSTIRGRPSYEQYF	GAD65	Gomez et al. 2017
CASSTNQGGNTEAFF	GAD65	Gomez et al. 2017
CASSTVVNTEAFF	GAD65	Gomez et al. 2017
CASSTWRDFSSYNEQFF	GAD65	Gomez et al. 2017
CASSVEKAGGSF	GAD65	Gomez et al. 2017
CASSVGQGVFDGYTF	GAD65	Gomez et al. 2017
CASSVNGGPTYEQYF	GAD65	Gomez et al. 2017
CASSVQGGETQYF	GAD65	Gomez et al. 2017
CASSVTWEQYF	GAD65	Gomez et al. 2017
CASSVYPGQSYEQYF	GAD65	Gomez et al. 2017
CASSWGGEEYF	GAD65	Gomez et al. 2017
CASSWGVGSPLHF	GAD65	Gomez et al. 2017
CASSWGYAAF	GAD65	Gomez et al. 2017
CASSWQNTIYF	GAD65	Gomez et al. 2017
CASSWSSRETQYF	GAD65	Gomez et al. 2017
CASSWTDNSPLHF	GAD65	Gomez et al. 2017
CASSYEGGGADYEQNF	GAD65	Gomez et al. 2017
CASSYGASGYNEQF	GAD65	Gomez et al. 2017
CASSYGGLSGHTEAFF	GAD65	Gomez et al. 2017
CASSYGQDYNEQF	GAD65	Gomez et al. 2017
CASSYHPSNKQYF	GAD65	Gomez et al. 2017
CASSYLGTGGVSGANVLTF	GAD65	Gomez et al. 2017
CASSYPGPGGGGYTF	GAD65	Gomez et al. 2017
CASSYQPVASYNEQFF	GAD65	Gomez et al. 2017
CASSYREGGGYTF	GAD65	Gomez et al. 2017
CASSYRGRRGPHHF	GAD65	Gomez et al. 2017
CASSYRQDRGGSPLHF	GAD65	Gomez et al. 2017
CASSYSGDYEQYF	GAD65	Gomez et al. 2017
CASSYSGGGGGETQYF	GAD65	Gomez et al. 2017
CASSYSGTRDTQYF	GAD65	Gomez et al. 2017
CASSYSLKIAGGRNEQYF	GAD65	Gomez et al. 2017
CASSYTVAGEGTQKF	GAD65	Gomez et al. 2017
CASTKILAYEQYF	GAD65	Gomez et al. 2017
CASTKSRGFGTEAFF	GAD65	Gomez et al. 2017
CASTLRGGLYEQYF	GAD65	Gomez et al. 2017
CASTQPTRGGGANVLTF	GAD65	Gomez et al. 2017
CASTRTGVSTEAF	GAD65	Gomez et al. 2017
CASTRYREEQYF	GAD65	Gomez et al. 2017
CASTSTQTGNAGELF	GAD65	Gomez et al. 2017
CASTSVGVSRSGSGNEQFF	GAD65	Gomez et al. 2017
CASTWGADQPQHF	GAD65	Gomez et al. 2017
CASYTGELFF	GAD65	Gomez et al. 2017
CATEQGRSKDGG	GAD65	Gomez et al. 2017
CATGRTSITETQYF	GAD65	Gomez et al. 2017
CATGSGQFQMAFF	GAD65	Gomez et al. 2017
CATIQGAGEKRFF	GAD65	Gomez et al. 2017
CATKHSTYEQYF	GAD65	Gomez et al. 2017
CATLTGQGDEQF	GAD65	Gomez et al. 2017
CATQTQGNTIF	GAD65	Gomez et al. 2017
CATRGQGRVGGGYTF	GAD65	Gomez et al. 2017
CATRIAGQFTPHYNEQFF	GAD65	Gomez et al. 2017
CATRLGLGTGELFF	GAD65	Gomez et al. 2017
CATRRGRTKTGGLF	GAD65	Gomez et al. 2017
CATRSGLGDNEQFF	GAD65	Gomez et al. 2017
CATSDLAGGEQF	GAD65	Gomez et al. 2017
CATSDRTVPTGELFF	GAD65	Gomez et al. 2017
CATSGTSRGQETQNF	GAD65	Gomez et al. 2017
CATSKGGTDTQYF	GAD65	Gomez et al. 2017
CATSKMDGRPSELDF	GAD65	Gomez et al. 2017
CATSNGQGAETRYF	GAD65	Gomez et al. 2017
CATSPGGRKGKLFF	GAD65	Gomez et al. 2017
CATSPGWGGDYEQNF	GAD65	Gomez et al. 2017
CATSRARGNTGELF	GAD65	Gomez et al. 2017
CATSRARSNTGELF	GAD65	Gomez et al. 2017
CATSRNPGGYTDTQYF	GAD65	Gomez et al. 2017
CATSRTPLAGGTSPLHF	GAD65	Gomez et al. 2017
CATSSPGGGANYGYF	GAD65	Gomez et al. 2017
CATSSRGGNNEF	GAD65	Gomez et al. 2017
CATSTSEGIGTEAFF	GAD65	Gomez et al. 2017
CATYMNYGYTF	GAD65	Gomez et al. 2017
CAWRRAYEQF	GAD65	Gomez et al. 2017
CAWSATGGVWSNQPQHF	GAD65	Gomez et al. 2017
CAWSPQGGEKLFF	GAD65	Gomez et al. 2017
CAWSQGLSTEAF	GAD65	Gomez et al. 2017
CAWSRATDYGYTF	GAD65	Gomez et al. 2017
CAWSRDRRYNSPLHF	GAD65	Gomez et al. 2017
CAWSVSGTGEAFF	GAD65	Gomez et al. 2017
CFAPPITEPNEQNF	GAD65	Gomez et al. 2017
CFSRPITDRNEQNF	GAD65	Gomez et al. 2017
CGARDNRGGNEQF	GAD65	Gomez et al. 2017
CGGIKPPRGGRVCRKNRPHF	GAD65	Gomez et al. 2017
CGNSSRWIREQYF	GAD65	Gomez et al. 2017
CISVPAAKGGLAGTHCRRYADF	GAD65	Gomez et al. 2017
CPNIFQGPPGDFF	GAD65	Gomez et al. 2017
CPSPLVGGGRF	GAD65	Gomez et al. 2017
CPSRLVGGERF	GAD65	Gomez et al. 2017
CPTSRFGGGTEAF	GAD65	Gomez et al. 2017
CRARDHGGSHSWYEEQFF	GAD65	Gomez et al. 2017
CRARLPRWFNEQFF	GAD65	Gomez et al. 2017
CRARRVYGGRKGDTQYF	GAD65	Gomez et al. 2017
CRGEITGDTDF	GAD65	Gomez et al. 2017
CRGPQKDNEQFF	GAD65	Gomez et al. 2017
CRGRVNRGRPRGYNEEF	GAD65	Gomez et al. 2017
CRGSPPYGYPF	GAD65	Gomez et al. 2017
CRGSPPYGYTF	GAD65	Gomez et al. 2017
CSAKDRGNYGYTF	GAD65	Gomez et al. 2017
CSAKPGGMDEQYF	GAD65	Gomez et al. 2017
CSAKTGLNPPQYF	GAD65	Gomez et al. 2017
CSALGQSYNQPQHF	GAD65	Gomez et al. 2017
CSAMRVENTEAF	GAD65	Gomez et al. 2017
CSANRGISYNEQF	GAD65	Gomez et al. 2017
CSAPGTGDTSGANVLTF	GAD65	Gomez et al. 2017
CSAPRGMVPDTQYF	GAD65	Gomez et al. 2017
CSAPRGTYEQYF	GAD65	Gomez et al. 2017
CSARAWAGNQPQHF	GAD65	Gomez et al. 2017
CSARDLRNEQFF	GAD65	Gomez et al. 2017
CSARDPGEKLF	GAD65	Gomez et al. 2017
CSARDPPAGRALGTGELFF	GAD65	Gomez et al. 2017
CSARDRGRGAF	GAD65	Gomez et al. 2017
CSARDWGVGDGYTF	GAD65	Gomez et al. 2017
CSAREAEAFF	GAD65	Gomez et al. 2017
CSAREQVDQPQHF	GAD65	Gomez et al. 2017
CSARGRTNTGELF	GAD65	Gomez et al. 2017
CSARKSGSGYSYEQYF	GAD65	Gomez et al. 2017
CSARPSGLAGAHTDTQYF	GAD65	Gomez et al. 2017
CSARRGVEQYF	GAD65	Gomez et al. 2017
CSARSDGYGYTF	GAD65	Gomez et al. 2017
CSARVGLAGVHEQFF	GAD65	Gomez et al. 2017
CSARVRDRGLGAHLLIF	GAD65	Gomez et al. 2017
CSARVRDRGLGANVLTF	GAD65	Gomez et al. 2017
CSARVTSLETQYF	GAD65	Gomez et al. 2017
CSARVVGRDSGNTIYF	GAD65	Gomez et al. 2017
CSASLRIAGRLTNEQFF	GAD65	Gomez et al. 2017
CSASRSSGANVLTF	GAD65	Gomez et al. 2017
CSATTGTVNTEAFF	GAD65	Gomez et al. 2017
CSAYLAYNEEF	GAD65	Gomez et al. 2017
CSDRENGGRNEDF	GAD65	Gomez et al. 2017
CSEGGTAADTQYF	GAD65	Gomez et al. 2017
CSGEAPSPDTQYF	GAD65	Gomez et al. 2017
CSGPWGGRENRAGVF	GAD65	Gomez et al. 2017
CSSCLPGAGRDGSPF	GAD65	Gomez et al. 2017
CSTVVKGEAFF	GAD65	Gomez et al. 2017
CSVEETSKQGPGTQYF	GAD65	Gomez et al. 2017
CSVEGGSSYEQYF	GAD65	Gomez et al. 2017
CSVEGTGKGEQYF	GAD65	Gomez et al. 2017
CSVETGSEANVLTF	GAD65	Gomez et al. 2017
CSVGKGGEQF	GAD65	Gomez et al. 2017
CSVGLAGRYNEQF	GAD65	Gomez et al. 2017
CSVPAGTSGAYNEQF	GAD65	Gomez et al. 2017
CSVSPLQGGSQFF	GAD65	Gomez et al. 2017
CSVSRDPNTDTQNF	GAD65	Gomez et al. 2017
CSVSRDPNTDTQYF	GAD65	Gomez et al. 2017
CSVSTPLKLYLPQHF	GAD65	Gomez et al. 2017
CSVVGRVPRRDGDIYEQYF	GAD65	Gomez et al. 2017
CSVVRDPNSNEQFF	GAD65	Gomez et al. 2017
CASSLEASSYNSPLHF	Proinsulin	Gomez et al. 2017
CASSLERDGYTF	Proinsulin	Gomez et al. 2017
CASSLERETQYF	Proinsulin	Gomez et al. 2017
CASSLGLRGENIQYF	Proinsulin	Gomez et al. 2017
CASSLGPGQRETQYF	Proinsulin	Gomez et al. 2017
CASSPTTGGDEAFF	Proinsulin	Gomez et al. 2017
CSARDQQRVDTQYF	Proinsulin	Gomez et al. 2017
CSARTEAYEQYF	Proinsulin	Gomez et al. 2017
CASSLGSSYEQYF	PMEL	Zarour et al. 1996
CAEGQGFVGQPQHF	MART1	Trautmann et al. 2002
CASGTGGLAVYEQYF	MART1	Trautmann et al. 2002
CASLRSAVWADTQYF	MART1	Trautmann et al. 2002
CASRLQGLGQPQHF	MART1	Trautmann et al. 2002
CASRTQSSYEQYF	MART1	Trautmann et al. 2002
CASRVSLPGNGANVLTF	MART1	Trautmann et al. 2002
CASSDSTASSEQFF	MART1	Trautmann et al. 2002
CASSEAELLSSYNEQFF	MART1	Trautmann et al. 2002
CASSETQMNTEAFF	MART1	Trautmann et al. 2002
CASSFNDEQFF	MART1	Trautmann et al. 2002
CASSFQGLGTEAFF	MART1	Trautmann et al. 2002
CASSFSQTSGTGRIYYGYTF	MART1	Trautmann et al. 2002
CASSFSSGSPHEQFF	MART1	Trautmann et al. 2002
CASSFTPYNEQFF	MART1	Trautmann et al. 2002
CASSGGEGQPQHF	MART1	Trautmann et al. 2002
CASSLAQGWGAFF	MART1	Trautmann et al. 2002
CASSLFPGGNTGELFF	MART1	Trautmann et al. 2002
CASSLGDTEAFF	MART1	Trautmann et al. 2002
CASSLGGSNYEQYF	MART1	Trautmann et al. 2002
CASSLGMGQPQHF	MART1	Trautmann et al. 2002
CASSLGVLSLGREQYF	MART1	Trautmann et al. 2002
CASSLGWNQPQHF	MART1	Trautmann et al. 2002
CASSLIQDPGELFF	MART1	Trautmann et al. 2002
CASSLPGLAGDRAYEQYF	MART1	Trautmann et al. 2002
CASSLQSLLDEKLFF	MART1	Trautmann et al. 2002
CASSLSGSGDEQFF	MART1	Trautmann et al. 2002
CASSMTSYNEQFF	MART1	Trautmann et al. 2002
CASSNSYEQYF	MART1	Trautmann et al. 2002
CASSPALTGGLIEQYF	MART1	Trautmann et al. 2002
CASSPATGSNQPQHF	MART1	Trautmann et al. 2002
CASSPQGLGTEAFF	MART1	Trautmann et al. 2002
CASSPSGLAGGHTQYF	MART1	Trautmann et al. 2002
CASSPSQGGNTEAFF	MART1	Trautmann et al. 2002
CASSQEALMGEQYF	MART1	Trautmann et al. 2002
CASSQEGQARGYTF	MART1	Trautmann et al. 2002
CASSQGLAGAGELFF	MART1	Trautmann et al. 2002
CASSQTLVADTQYF	MART1	Trautmann et al. 2002
CASSSGALITVEQYF	MART1	Trautmann et al. 2002
CASSSGLLGGQPQHF	MART1	Trautmann et al. 2002
CASSSRDEAFF	MART1	Trautmann et al. 2002
CASSSSGTSGVYEQYF	MART1	Trautmann et al. 2002
CASSSTSGAQGDTQYF	MART1	Trautmann et al. 2002
CASSTGGLAGEQYF	MART1	Trautmann et al. 2002
CASSYGGLGQPQHF	MART1	Trautmann et al. 2002
CASSYSATGGEQYF	MART1	Trautmann et al. 2002
CASTLTGLGQPQHF	MART1	Trautmann et al. 2002
CASTRQGLGQPQHF	MART1	Trautmann et al. 2002
CATSSTPIFSGANVLTF	MART1	Trautmann et al. 2002
CSALQGLTPEAFF	MART1	Trautmann et al. 2002
CSARDGLNEQFF	MART1	Trautmann et al. 2002
CSARENWDLSTDTQYF	MART1	Trautmann et al. 2002
CSARGGGDGANEQFF	MART1	Trautmann et al. 2002
CSARPRALSGATGELFF	MART1	Trautmann et al. 2002
