# Supplementary material for: Endocrine Autoimmune Disease as a Fragility of Immune Surveillance against Hypersecreting Mutants
Source: Immunity. 2020 May 19;52(5):872–884.e5. doi: 10.1016/j.immuni.2020.04.022 (PMC7237888; doi:10.1016/j.immuni.2020.04.022)
Supplement: Table S5. Public Repertoire TCR Beta Chain CDR3 Sequences for Human and Mouse, Related to STAR Methods [file mmc3.xlsx]

## Sheet: public TCR repertoire - mouse
AA sequence	Sharing level
CASGAFNQAPLF	28
CASGDAEQFF	28
CASGDAGGQDTQYF	28
CASGDAGNTLYF	28
CASGDAGQNTLYF	28
CASGDAGSQNTLYF	28
CASGDAGYEQYF	28
CASGDAYEQYF	28
CASGDEQYF	28
CASGDGDTQYF	28
CASGDGSQNTLYF	28
CASGDNYAEQFF	28
CASGDQDTQYF	28
CASGDRDTQYF	28
CASGDSAETLYF	28
CASGDSGNTLYF	28
CASGDSSQNTLYF	28
CASGDSYEQYF	28
CASGDWGSAETLYF	28
CASGDWGSQNTLYF	28
CASGDYEQYF	28
CASGQDTQYF	28
CASRDSAETLYF	28
CASRPGTANTGQLYF	28
CASSAETLYF	28
CASSDAGDTQYF	28
CASSDQDTQYF	28
CASSDRGQNTLYF	28
CASSDSAETLYF	28
CASSDSQNTLYF	28
CASSDSSAETLYF	28
CASSDSSQNTLYF	28
CASSDSSYEQYF	28
CASSDSYEQYF	28
CASSFDSQNTLYF	28
CASSFGQNTLYF	28
CASSFGSQNTLYF	28
CASSFGTEVFF	28
CASSFGTGDEQYF	28
CASSFNQDTQYF	28
CASSFQANTEVFF	28
CASSFQDTQYF	28
CASSFSAETLYF	28
CASSFSQNTLYF	28
CASSFSYEQYF	28
CASSFYAEQFF	28
CASSGTANSDYTF	28
CASSGTGGYEQYF	28
CASSGTTNSDYTF	28
CASSHSAETLYF	28
CASSHSQNTLYF	28
CASSIRDTQYF	28
CASSLAANSDYTF	28
CASSLAGNYAEQFF	28
CASSLAGSQNTLYF	28
CASSLANSDYTF	28
CASSLANTGQLYF	28
CASSLASAETLYF	28
CASSLDAEQFF	28
CASSLDEQYF	28
CASSLDERLFF	28
CASSLDGSQNTLYF	28
CASSLDNQDTQYF	28
CASSLDNSGNTLYF	28
CASSLDNYAEQFF	28
CASSLDNYEQYF	28
CASSLDQDTQYF	28
CASSLDRDEQYF	28
CASSLDRVEQYF	28
CASSLDRYAEQFF	28
CASSLDRYEQYF	28
CASSLDSAETLYF	28
CASSLDSDYTF	28
CASSLDSQNTLYF	28
CASSLDSSAETLYF	28
CASSLDSSGNTLYF	28
CASSLDSSQNTLYF	28
CASSLDSYAEQFF	28
CASSLDSYEQYF	28
CASSLDTEVFF	28
CASSLDTGQLYF	28
CASSLDTQYF	28
CASSLDWGNYAEQFF	28
CASSLDWGQDTQYF	28
CASSLDWGSAETLYF	28
CASSLDYEQYF	28
CASSLEANSDYTF	28
CASSLEDSGNTLYF	28
CASSLEDTQYF	28
CASSLEGAETLYF	28
CASSLEGDEQYF	28
CASSLEGDTQYF	28
CASSLEGEDTQYF	28
CASSLEGNQDTQYF	28
CASSLEGNSDYTF	28
CASSLEGNTEVFF	28
CASSLEGNTGQLYF	28
CASSLEGNTLYF	28
CASSLEGNYAEQFF	28
CASSLEGSGNTLYF	28
CASSLEGSQNTLYF	28
CASSLEGSSYEQYF	28
CASSLEGYAEQFF	28
CASSLEGYEQYF	28
CASSLESANSDYTF	28
CASSLGAEQFF	28
CASSLGAETLYF	28
CASSLGANSDYTF	28
CASSLGDEQYF	28
CASSLGDQDTQYF	28
CASSLGDTQYF	28
CASSLGEDTQYF	28
CASSLGENTLYF	28
CASSLGEQYF	28
CASSLGERLFF	28
CASSLGETLYF	28
CASSLGGAETLYF	28
CASSLGGNSDYTF	28
CASSLGGNTEVFF	28
CASSLGGNTLYF	28
CASSLGGQDTQYF	28
CASSLGGQNTLYF	28
CASSLGGSAETLYF	28
CASSLGGSQNTLYF	28
CASSLGGYEQYF	28
CASSLGNQDTQYF	28
CASSLGNSDYTF	28
CASSLGNSGNTLYF	28
CASSLGNTEVFF	28
CASSLGNTGQLYF	28
CASSLGNTLYF	28
CASSLGQDTQYF	28
CASSLGQNSDYTF	28
CASSLGQNTEVFF	28
CASSLGQNTLYF	28
CASSLGQNYAEQFF	28
CASSLGQQNTLYF	28
CASSLGQSQNTLYF	28
CASSLGQTEVFF	28
CASSLGQYEQYF	28
CASSLGSAETLYF	28
CASSLGSQNTLYF	28
CASSLGSSAETLYF	28
CASSLGSSYEQYF	28
CASSLGTANSDYTF	28
CASSLGTTNSDYTF	28
CASSLGYEQYF	28
CASSLKDTQYF	28
CASSLLGGAEQFF	28
CASSLLGNYAEQFF	28
CASSLNQDTQYF	28
CASSLNSAETLYF	28
CASSLNTGQLYF	28
CASSLQANSDYTF	28
CASSLQANTEVFF	28
CASSLQDTQYF	28
CASSLQGAETLYF	28
CASSLQGAGNTLYF	28
CASSLQGANTEVFF	28
CASSLQGNSDYTF	28
CASSLQGNTEVFF	28
CASSLQGNTGQLYF	28
CASSLQGSAETLYF	28
CASSLQGSGNTLYF	28
CASSLQGSQNTLYF	28
CASSLQGTEVFF	28
CASSLQGYEQYF	28
CASSLQNTLYF	28
CASSLRDTQYF	28
CASSLRGSQNTLYF	28
CASSLSAETLYF	28
CASSLSGNTLYF	28
CASSLSGSNYAEQFF	28
CASSLSGYEQYF	28
CASSLSQNTLYF	28
CASSLSQQNTLYF	28
CASSLSSQNTLYF	28
CASSLSYEQYF	28
CASSLTANSDYTF	28
CASSLTANTEVFF	28
CASSLTDYNSPLYF	28
CASSLTGGYAEQFF	28
CASSLTGNYAEQFF	28
CASSLTGSQNTLYF	28
CASSLTSAETLYF	28
CASSLVAEQFF	28
CASSLWGSQNTLYF	28
CASSLYAEQFF	28
CASSLYEQYF	28
CASSPDNYEQYF	28
CASSPDSAETLYF	28
CASSPDSSGNTLYF	28
CASSPDSSQNTLYF	28
CASSPDSYEQYF	28
CASSPDWGENTLYF	28
CASSPDWGNYAEQFF	28
CASSPGDQDTQYF	28
CASSPGGQNTLYF	28
CASSPGHERLFF	28
CASSPGQGNSDYTF	28
CASSPGQGYAEQFF	28
CASSPGQNTEVFF	28
CASSPGQNYAEQFF	28
CASSPGQQDTQYF	28
CASSPGQSQNTLYF	28
CASSPGQYEQYF	28
CASSPGSQNTLYF	28
CASSPGTANTEVFF	28
CASSPNTGQLYF	28
CASSPNYAEQFF	28
CASSPQDTQYF	28
CASSPQGNTEVFF	28
CASSPSAETLYF	28
CASSPSQNTLYF	28
CASSPSSAETLYF	28
CASSPSSYEQYF	28
CASSPTANSDYTF	28
CASSPTASQNTLYF	28
CASSPTGAETLYF	28
CASSPTGSQNTLYF	28
CASSPYAEQFF	28
CASSQDTEVFF	28
CASSQDTQYF	28
CASSQDWGQDTQYF	28
CASSQEASNSDYTF	28
CASSQGLGDTLYF	28
CASSQGQNTEVFF	28
CASSQGSQNTLYF	28
CASSQNTGQLYF	28
CASSQQGSQNTLYF	28
CASSQSLDNQDTQYF	28
CASSRDIQDTQYF	28
CASSRDIYAEQFF	28
CASSRDNNERLFF	28
CASSRDNQDTQYF	28
CASSRDNYAEQFF	28
CASSRDNYEQYF	28
CASSRDRDTEVFF	28
CASSRDSAETLYF	28
CASSRDSQDTQYF	28
CASSRDSQNTLYF	28
CASSRDSSAETLYF	28
CASSRDSSYEQYF	28
CASSRDSYAEQFF	28
CASSRDSYEQYF	28
CASSRDWEQNTLYF	28
CASSRDWGNYAEQFF	28
CASSRDWGQDTQYF	28
CASSRDWGYEQYF	28
CASSRGQNTLYF	28
CASSRGSAETLYF	28
CASSRQANTEVFF	28
CASSRQGANSDYTF	28
CASSRQGNSDYTF	28
CASSRQGNTEVFF	28
CASSRQGNTGQLYF	28
CASSRQGNYAEQFF	28
CASSRQGSQNTLYF	28
CASSRQNQDTQYF	28
CASSRQNSDYTF	28
CASSRQNTEVFF	28
CASSRQQDTQYF	28
CASSRQYEQYF	28
CASSRSQNTLYF	28
CASSRVGSDYTF	28
CASSSAETLYF	28
CASSSDSAETLYF	28
CASSSDWGNYAEQFF	28
CASSSGDQDTQYF	28
CASSSGQNTEVFF	28
CASSSGQYEQYF	28
CASSSGSQNTLYF	28
CASSSGTANTEVFF	28
CASSSNTGQLYF	28
CASSSQGAETLYF	28
CASSSQNTLYF	28
CASSSSAETLYF	28
CASSSSQNTLYF	28
CASSSSYEQYF	28
CASSSYEQYF	28
CASSTSAETLYF	28
CASSVDGSYEQYF	28
CASSWDNYAEQFF	28
CASSWDSAETLYF	28
CASSWGQNTLYF	28
CASSWGSAETLYF	28
CASSYSAETLYF	28
CASSYSQNTLYF	28
CAWSLQGYNSPLYF	28
CASGDADTQYF	27
CASGDAGAETLYF	27
CASGDAGDTQYF	27
CASGDAGGQNTLYF	27
CASGDAGGYAEQFF	27
CASGDAGNTGQLYF	27
CASGDAGQNTEVFF	27
CASGDAGSAETLYF	27
CASGDANSDYTF	27
CASGDARDTQYF	27
CASGDASAETLYF	27
CASGDEDTQYF	27
CASGDNTEVFF	27
CASGDNYNSPLYF	27
CASGDSSAETLYF	27
CASGDWGNQDTQYF	27
CASGDWGNYAEQFF	27
CASGEDTQYF	27
CASGENTLYF	27
CASGGQNYAEQFF	27
CASGGSQNTLYF	27
CASGQNTLYF	27
CASGYEQYF	27
CASKTANQDTQYF	27
CASRDNSGNTLYF	27
CASRDSSQNTLYF	27
CASRRDSAETLYF	27
CASRTGGYAEQFF	27
CASRTSAETLYF	27
CASSASAETLYF	27
CASSDAGQNTLYF	27
CASSDAGYEQYF	27
CASSDANSDYTF	27
CASSDGSQNTLYF	27
CASSDNQDTQYF	27
CASSDNYAEQFF	27
CASSDSSGNTLYF	27
CASSDWGSAETLYF	27
CASSESQNTLYF	27
CASSFDSAETLYF	27
CASSFDTEVFF	27
CASSFGGQNTLYF	27
CASSFGQYEQYF	27
CASSFQNTLYF	27
CASSFSSAETLYF	27
CASSGAETLYF	27
CASSGGEQYF	27
CASSGQANTEVFF	27
CASSGQNYAEQFF	27
CASSGQQDTQYF	27
CASSGTASAETLYF	27
CASSGTGGYAEQFF	27
CASSGTGQDTQYF	27
CASSGTISNERLFF	27
CASSGTVSNERLFF	27
CASSLAETLYF	27
CASSLAGGYAEQFF	27
CASSLAGSGNTLYF	27
CASSLAGYEQYF	27
CASSLANSGNTLYF	27
CASSLASQNTLYF	27
CASSLDAETLYF	27
CASSLDANSDYTF	27
CASSLDGYEQYF	27
CASSLDNSDYTF	27
CASSLDNSQNTLYF	27
CASSLDNTEVFF	27
CASSLDQNTLYF	27
CASSLDRDTEVFF	27
CASSLDREVFF	27
CASSLDRGAETLYF	27
CASSLDRGEQYF	27
CASSLDRNSDYTF	27
CASSLDRNTEVFF	27
CASSLDRNTGQLYF	27
CASSLDSSYEQYF	27
CASSLDTNSDYTF	27
CASSLDTYEQYF	27
CASSLDWGNTGQLYF	27
CASSLDWGQNTLYF	27
CASSLDWGSQNTLYF	27
CASSLDWGYAEQFF	27
CASSLDYAEQFF	27
CASSLEANTEVFF	27
CASSLEGAEQFF	27
CASSLEGAGNTLYF	27
CASSLEGGQNTLYF	27
CASSLEGSDYTF	27
CASSLEGTGQLYF	27
CASSLENTEVFF	27
CASSLENTLYF	27
CASSLEQNSDYTF	27
CASSLETLYF	27
CASSLGANTEVFF	27
CASSLGANTGQLYF	27
CASSLGDTEVFF	27
CASSLGGNQDTQYF	27
CASSLGGNTGQLYF	27
CASSLGGNYAEQFF	27
CASSLGGSGNTLYF	27
CASSLGGSSYEQYF	27
CASSLGGTEVFF	27
CASSLGGYAEQFF	27
CASSLGNYAEQFF	27
CASSLGQANTEVFF	27
CASSLGQGAETLYF	27
CASSLGQGNTEVFF	27
CASSLGQGYAEQFF	27
CASSLGQQDTQYF	27
CASSLGQYAEQFF	27
CASSLGTANTEVFF	27
CASSLGTEVFF	27
CASSLGTNTEVFF	27
CASSLGVNQDTQYF	27
CASSLGVYAEQFF	27
CASSLGYAEQFF	27
CASSLLGGYAEQFF	27
CASSLNSDYTF	27
CASSLNSQNTLYF	27
CASSLNTEVFF	27
CASSLQGANSDYTF	27
CASSLQGNTLYF	27
CASSLQGNYAEQFF	27
CASSLQGQNTLYF	27
CASSLQGYAEQFF	27
CASSLQNSDYTF	27
CASSLQNTEVFF	27
CASSLQYEQYF	27
CASSLRGQNTLYF	27
CASSLRSQNTLYF	27
CASSLSAEQFF	27
CASSLSGGQNTLYF	27
CASSLSSAETLYF	27
CASSLSSYEQYF	27
CASSLTANTGQLYF	27
CASSLTGAETLYF	27
CASSLTGANTGQLYF	27
CASSLTGDEQYF	27
CASSLTGGQNTLYF	27
CASSLTGGYEQYF	27
CASSLTTNTEVFF	27
CASSLTTSAETLYF	27
CASSLVGNQDTQYF	27
CASSLVGSQNTLYF	27
CASSLVGYEQYF	27
CASSNQDTQYF	27
CASSNSAETLYF	27
CASSPAETLYF	27
CASSPDRYEQYF	27
CASSPDSNERLFF	27
CASSPDWGSQNTLYF	27
CASSPGAGSNERLFF	27
CASSPGLGNYAEQFF	27
CASSPGLGQDTQYF	27
CASSPGNTEVFF	27
CASSPGQGAETLYF	27
CASSPGQNTGQLYF	27
CASSPGSAETLYF	27
CASSPGTANTGQLYF	27
CASSPGTTNSDYTF	27
CASSPNQDTQYF	27
CASSPQGAETLYF	27
CASSPQGSAETLYF	27
CASSPSYEQYF	27
CASSPTANTEVFF	27
CASSPTGDEQYF	27
CASSPTGGQNTLYF	27
CASSPTGYEQYF	27
CASSQDRDTEVFF	27
CASSQDSAETLYF	27
CASSQDSSGNTLYF	27
CASSQDSSQNTLYF	27
CASSQDWGNYAEQFF	27
CASSQGAGNTLYF	27
CASSQGQYEQYF	27
CASSQNTLYF	27
CASSQQDTQYF	27
CASSQQGNTEVFF	27
CASSQTSAETLYF	27
CASSQYEQYF	27
CASSRAETLYF	27
CASSRDKNTLYF	27
CASSRDNQNTLYF	27
CASSRDNSDYTF	27
CASSRDNSQNTLYF	27
CASSRDRDAEQFF	27
CASSRDREVFF	27
CASSRDRGNTLYF	27
CASSRDRNTEVFF	27
CASSRDSNERLFF	27
CASSRDSNYAEQFF	27
CASSRDSSQNTLYF	27
CASSRDWGNTLYF	27
CASSRDWGSQNTLYF	27
CASSRDWGYAEQFF	27
CASSRGSQNTLYF	27
CASSRLGNYAEQFF	27
CASSRQDTQYF	27
CASSRQGAETLYF	27
CASSRQGNTLYF	27
CASSRQGQNTLYF	27
CASSRQGYEQYF	27
CASSRQNYAEQFF	27
CASSRTGENTLYF	27
CASSRTGQNTLYF	27
CASSRTGYEQYF	27
CASSSANSDYTF	27
CASSSGGQNTLYF	27
CASSSGNSDYTF	27
CASSSGNTLYF	27
CASSSGNYAEQFF	27
CASSSGQQNTLYF	27
CASSSGTTNTEVFF	27
CASSSNQDTQYF	27
CASSSQDTQYF	27
CASSSQGANTEVFF	27
CASSSQGYEQYF	27
CASSSSSYEQYF	27
CASSSTANSDYTF	27
CASSSTGYEQYF	27
CASSWGSQNTLYF	27
CASSYGQNTLYF	27
CASSYQDTQYF	27
CGARDSAETLYF	27
CSAGGQNTLYF	27
CASGAETLYF	26
CASGDADSGNTLYF	26
CASGDAETLYF	26
CASGDAGDQDTQYF	26
CASGDAGEQYF	26
CASGDAGGNTLYF	26
CASGDAGNSDYTF	26
CASGDANSGNTLYF	26
CASGDASQNTLYF	26
CASGDAYAEQFF	26
CASGDDEQYF	26
CASGDNSGNTLYF	26
CASGDPGNYAEQFF	26
CASGDRGNTEVFF	26
CASGDRYEQYF	26
CASGDSQNTLYF	26
CASGDSSGNTLYF	26
CASGDSYAEQFF	26
CASGDYAEQFF	26
CASGEGQNTLYF	26
CASGESAETLYF	26
CASGGQANTEVFF	26
CASRDWGNYAEQFF	26
CASRGAETLYF	26
CASSASQNTLYF	26
CASSDAEQFF	26
CASSDAGNTLYF	26
CASSDAGSQNTLYF	26
CASSDASAETLYF	26
CASSDGDTQYF	26
CASSDNYEQYF	26
CASSDRAETLYF	26
CASSDRDTEVFF	26
CASSDRDTQYF	26
CASSDRGDTQYF	26
CASSDRNTEVFF	26
CASSDWDQDTQYF	26
CASSDWGNYAEQFF	26
CASSDWGQNTLYF	26
CASSEGDTQYF	26
CASSFGAETLYF	26
CASSFGGAETLYF	26
CASSFGSAETLYF	26
CASSFPSGNTLYF	26
CASSFQGNTEVFF	26
CASSFSGAQDTQYF	26
CASSFYEQYF	26
CASSGDSQNTLYF	26
CASSGDSYAEQFF	26
CASSGLGNYAEQFF	26
CASSGQGAETLYF	26
CASSGQGNYAEQFF	26
CASSGQYEQYF	26
CASSGTANTEVFF	26
CASSGTANTGQLYF	26
CASSGTSNSDYTF	26
CASSLAANTGQLYF	26
CASSLAGDEQYF	26
CASSLAGDTGQLYF	26
CASSLAGGQDTQYF	26
CASSLAGNQDTQYF	26
CASSLAGNTEVFF	26
CASSLAGNTGQLYF	26
CASSLAGSAETLYF	26
CASSLDANTEVFF	26
CASSLDGNTLYF	26
CASSLDIYAEQFF	26
CASSLDNERLFF	26
CASSLDNNQDTQYF	26
CASSLDQAPLF	26
CASSLDRGNTEVFF	26
CASSLDRNTLYF	26
CASSLDSGNTLYF	26
CASSLDSNQDTQYF	26
CASSLDSQDTQYF	26
CASSLDTSQNTLYF	26
CASSLDWGNTLYF	26
CASSLDWGYEQYF	26
CASSLEANTGQLYF	26
CASSLEDTGQLYF	26
CASSLEEQYF	26
CASSLEGANSDYTF	26
CASSLEGEQYF	26
CASSLEGQDTQYF	26
CASSLEGQNTLYF	26
CASSLEGSAETLYF	26
CASSLENTGQLYF	26
CASSLESAETLYF	26
CASSLGASQNTLYF	26
CASSLGDNYAEQFF	26
CASSLGDSAETLYF	26
CASSLGDSGNTLYF	26
CASSLGDTGQLYF	26
CASSLGGAEQFF	26
CASSLGGDTQYF	26
CASSLGGEQYF	26
CASSLGGSNERLFF	26
CASSLGGSYEQYF	26
CASSLGQNTGQLYF	26
CASSLGQSAETLYF	26
CASSLGSGNTLYF	26
CASSLGTGQLYF	26
CASSLGTSAETLYF	26
CASSLGTTNTEVFF	26
CASSLGVSNERLFF	26
CASSLLGDQDTQYF	26
CASSLLGYEQYF	26
CASSLQGAEQFF	26
CASSLQGGNTLYF	26
CASSLQGNQDTQYF	26
CASSLQGSSYEQYF	26
CASSLQISNERLFF	26
CASSLQSQNTLYF	26
CASSLRAETLYF	26
CASSLRDNQDTQYF	26
CASSLRDTGQLYF	26
CASSLRGNTEVFF	26
CASSLRGSGNTLYF	26
CASSLSGGYEQYF	26
CASSLSGSAETLYF	26
CASSLSNERLFF	26
CASSLSTGQLYF	26
CASSLTASQNTLYF	26
CASSLTDSGNTLYF	26
CASSLTENTLYF	26
CASSLTGANTEVFF	26
CASSLTGDQDTQYF	26
CASSLTGGNTLYF	26
CASSLTGGSQNTLYF	26
CASSLTGNTEVFF	26
CASSLTGNTLYF	26
CASSLTGQNTLYF	26
CASSLTGSAETLYF	26
CASSLTNTEVFF	26
CASSLTSSAETLYF	26
CASSLVEQYF	26
CASSLVGDEQYF	26
CASSLVGNYAEQFF	26
CASSLVNQDTQYF	26
CASSLVSQNTLYF	26
CASSLWGNYAEQFF	26
CASSPDAEQFF	26
CASSPDNSGNTLYF	26
CASSPDSQNTLYF	26
CASSPDWGQNTLYF	26
CASSPGAETLYF	26
CASSPGGNYAEQFF	26
CASSPGQSSYEQYF	26
CASSPGQYAEQFF	26
CASSPGQYNSPLYF	26
CASSPGTSSAETLYF	26
CASSPGTTNTEVFF	26
CASSPGTTSAETLYF	26
CASSPQANTGQLYF	26
CASSPQGAGNTLYF	26
CASSPQGNTGQLYF	26
CASSPQGSQNTLYF	26
CASSPQGTEVFF	26
CASSPQGYEQYF	26
CASSPTANTGQLYF	26
CASSPTGGNYAEQFF	26
CASSPTGNTGQLYF	26
CASSPTGNYAEQFF	26
CASSPTSAETLYF	26
CASSPTSSQNTLYF	26
CASSQDSQNTLYF	26
CASSQDWGSQNTLYF	26
CASSQGNYAEQFF	26
CASSQGSAETLYF	26
CASSQGSGNTLYF	26
CASSQGTANTGQLYF	26
CASSQNTEVFF	26
CASSQQGANTEVFF	26
CASSQSSYEQYF	26
CASSRDNSAETLYF	26
CASSRDNSGNTLYF	26
CASSRDREDTQYF	26
CASSRDRGAEQFF	26
CASSRDRGYEQYF	26
CASSRDRNTGQLYF	26
CASSRDSSGNTLYF	26
CASSRDTGQLYF	26
CASSRDWGNTGQLYF	26
CASSRLGQDTQYF	26
CASSRLPSYEQYF	26
CASSRNTGQLYF	26
CASSRQANSDYTF	26
CASSRQGANTEVFF	26
CASSRQGANTGQLYF	26
CASSRQGQDTQYF	26
CASSRQNTGQLYF	26
CASSRQSSYEQYF	26
CASSRTDSGNTLYF	26
CASSRTGEDTQYF	26
CASSRTGGQDTQYF	26
CASSRTGGYEQYF	26
CASSRTSQNTLYF	26
CASSRYEQYF	26
CASSSDSQNTLYF	26
CASSSDSYEQYF	26
CASSSDWGQDTQYF	26
CASSSGGQDTQYF	26
CASSSGNTEVFF	26
CASSSGQANTEVFF	26
CASSSGQNTLYF	26
CASSSGQQDTQYF	26
CASSSGTNTEVFF	26
CASSSQGNSDYTF	26
CASSSQGNTEVFF	26
CASSSQGNTGQLYF	26
CASSSSGNTLYF	26
CASSSTANTEVFF	26
CASSSTASQNTLYF	26
CASSSTGNTEVFF	26
CASSSTSAETLYF	26
CASSSYAEQFF	26
CASSTGNTGQLYF	26
CASSWDSQNTLYF	26
CASSWDSYAEQFF	26
CASSWGNYAEQFF	26
CASSYEQYF	26
CASSYNQDTQYF	26
CASSYSYEQYF	26
CSKDSAETLYF	26
CSSSQGTNERLFF	26
CASGDADEQYF	25
CASGDADTGQLYF	25
CASGDAGAEQFF	25
CASGDAGANSDYTF	25
CASGDAGDTGQLYF	25
CASGDAGGAETLYF	25
CASGDAGGSYEQYF	25
CASGDAGNQDTQYF	25
CASGDAGNTEVFF	25
CASGDAGNYAEQFF	25
CASGDAGQDTQYF	25
CASGDAQSGNTLYF	25
CASGDDQDTQYF	25
CASGDFYEQYF	25
CASGDGEQYF	25
CASGDGGQNTLYF	25
CASGDNSQNTLYF	25
CASGDNYEQYF	25
CASGDPSAETLYF	25
CASGDPSQNTLYF	25
CASGDRDEQYF	25
CASGDRGSGNTLYF	25
CASGDRGSQNTLYF	25
CASGDRNTEVFF	25
CASGDSNERLFF	25
CASGDWGYEQYF	25
CASGEGGQNTLYF	25
CASGGQGNTEVFF	25
CASGGTANTEVFF	25
CASGSAETLYF	25
CASRDNYAEQFF	25
CASRDSNYAEQFF	25
CASRDSSGNTLYF	25
CASRDWGSAETLYF	25
CASRGQNYAEQFF	25
CASSDAGGQNTLYF	25
CASSDANTEVFF	25
CASSDEDTQYF	25
CASSDGAETLYF	25
CASSDGGNYAEQFF	25
CASSDNSGNTLYF	25
CASSDNSQNTLYF	25
CASSDNTEVFF	25
CASSDRGAETLYF	25
CASSDRNSDYTF	25
CASSDWGSSYEQYF	25
CASSEGQNTLYF	25
CASSEGSQNTLYF	25
CASSENSGNTLYF	25
CASSENTGQLYF	25
CASSETANTEVFF	25
CASSFDAEQFF	25
CASSFGDTQYF	25
CASSFGGNYAEQFF	25
CASSFGGQDTQYF	25
CASSFGGSAETLYF	25
CASSFGTANTEVFF	25
CASSFNYAEQFF	25
CASSGDSYEQYF	25
CASSGQGNTEVFF	25
CASSGQGQNTLYF	25
CASSGSAETLYF	25
CASSGSQNTLYF	25
CASSGTGEDTQYF	25
CASSGTGNSDYTF	25
CASSGTGQNTLYF	25
CASSGTTNTGQLYF	25
CASSHQDTQYF	25
CASSHYEQYF	25
CASSINQDTQYF	25
CASSLAANTEVFF	25
CASSLAGAETLYF	25
CASSLAGDQDTQYF	25
CASSLAGENTLYF	25
CASSLAGGYEQYF	25
CASSLAGQNTLYF	25
CASSLAQDTQYF	25
CASSLDGAEQFF	25
CASSLDGGQNTLYF	25
CASSLDGNTEVFF	25
CASSLDGYAEQFF	25
CASSLDNTGQLYF	25
CASSLDRAGNTLYF	25
CASSLDRANSDYTF	25
CASSLDRDAEQFF	25
CASSLDRGEVFF	25
CASSLDRGYEQYF	25
CASSLDRTEVFF	25
CASSLEGANTEVFF	25
CASSLEGDQDTQYF	25
CASSLEGDSDYTF	25
CASSLEGDTGQLYF	25
CASSLEGGEQYF	25
CASSLEGSSAETLYF	25
CASSLEGTSAETLYF	25
CASSLENSDYTF	25
CASSLEQDTQYF	25
CASSLEQYEQYF	25
CASSLESQNTLYF	25
CASSLGDSSYEQYF	25
CASSLGGDEQYF	25
CASSLGGGQNTLYF	25
CASSLGGGYAEQFF	25
CASSLGGSDYTF	25
CASSLGHQDTQYF	25
CASSLGISNERLFF	25
CASSLGLGAETLYF	25
CASSLGLGQDTQYF	25
CASSLGLGYAEQFF	25
CASSLGLGYEQYF	25
CASSLGLQDTQYF	25
CASSLGNSAETLYF	25
CASSLGQGTEVFF	25
CASSLGSSQNTLYF	25
CASSLGSYEQYF	25
CASSLGTANTGQLYF	25
CASSLGTASAETLYF	25
CASSLGTSSAETLYF	25
CASSLGVEQYF	25
CASSLGVNYAEQFF	25
CASSLGVQDTQYF	25
CASSLGVSQNTLYF	25
CASSLLGANTGQLYF	25
CASSLLGGQDTQYF	25
CASSLLGQDTQYF	25
CASSLNAEQFF	25
CASSLNERLFF	25
CASSLPSAETLYF	25
CASSLQGANTGQLYF	25
CASSLQGDEQYF	25
CASSLQGDQDTQYF	25
CASSLQGGEQYF	25
CASSLQGSDYTF	25
CASSLQQDTQYF	25
CASSLQSSYEQYF	25
CASSLREQYF	25
CASSLRGDTQYF	25
CASSLRGYEQYF	25
CASSLRQNTEVFF	25
CASSLRSAETLYF	25
CASSLSGAETLYF	25
CASSLSGNYAEQFF	25
CASSLSGQNTLYF	25
CASSLSGSGNTLYF	25
CASSLSGSQNTLYF	25
CASSLSNTEVFF	25
CASSLTASAETLYF	25
CASSLTGDYAEQFF	25
CASSLTGEDTQYF	25
CASSLTGENTLYF	25
CASSLTGGAETLYF	25
CASSLTGNTGQLYF	25
CASSLTSQNTLYF	25
CASSLVSAETLYF	25
CASSNTGQLYF	25
CASSNYAEQFF	25
CASSPDNYAEQFF	25
CASSPDRDEQYF	25
CASSPDRNTEVFF	25
CASSPDRSQNTLYF	25
CASSPDWGQDTQYF	25
CASSPGGAETLYF	25
CASSPGGSQNTLYF	25
CASSPGLGEDTQYF	25
CASSPGNSDYTF	25
CASSPGNTLYF	25
CASSPGQANTEVFF	25
CASSPGQDTQYF	25
CASSPGQGNTEVFF	25
CASSPGQGQDTQYF	25
CASSPGQGQNTLYF	25
CASSPGQGTEVFF	25
CASSPGQNQDTQYF	25
CASSPGQNSDYTF	25
CASSPGQNTLYF	25
CASSPGQQNTLYF	25
CASSPGQTEVFF	25
CASSPGTAETLYF	25
CASSPGTANSDYTF	25
CASSPGTASAETLYF	25
CASSPGTGYAEQFF	25
CASSPGTNTEVFF	25
CASSPGTTNERLFF	25
CASSPLGSQNTLYF	25
CASSPTGGQDTQYF	25
CASSPTGGYAEQFF	25
CASSPTGNQDTQYF	25
CASSPTTSQNTLYF	25
CASSPTVSNERLFF	25
CASSPTVSQNTLYF	25
CASSPYEQYF	25
CASSQANTGQLYF	25
CASSQDRDSDYTF	25
CASSQDSYAEQFF	25
CASSQEDTQYF	25
CASSQEGSQNTLYF	25
CASSQGAETLYF	25
CASSQGGQNTLYF	25
CASSQGNQDTQYF	25
CASSQGNTGQLYF	25
CASSQGQNTLYF	25
CASSQGQNYAEQFF	25
CASSQGTQYF	25
CASSQNSGNTLYF	25
CASSQQGAETLYF	25
CASSQQGNTGQLYF	25
CASSQQGSGNTLYF	25
CASSQQGYEQYF	25
CASSRDISQNTLYF	25
CASSRDNNYAEQFF	25
CASSRDNQAPLF	25
CASSRDNTEVFF	25
CASSRDRANSDYTF	25
CASSRDRGDTQYF	25
CASSRDRNTLYF	25
CASSRDRNYAEQFF	25
CASSRDRQDTQYF	25
CASSRDSANSDYTF	25
CASSRDTEVFF	25
CASSRGAETLYF	25
CASSRGNQDTQYF	25
CASSRGNYAEQFF	25
CASSRLGSQNTLYF	25
CASSRNQDTQYF	25
CASSRNTEVFF	25
CASSRQGAGNTLYF	25
CASSRQGDTEVFF	25
CASSRQSQNTLYF	25
CASSRTANSDYTF	25
CASSRTASAETLYF	25
CASSRTGGQNTLYF	25
CASSRTGGYAEQFF	25
CASSRTGNSDYTF	25
CASSRTGNTGQLYF	25
CASSRTGSQNTLYF	25
CASSRTNTEVFF	25
CASSRTTNTEVFF	25
CASSRYAEQFF	25
CASSSAANTEVFF	25
CASSSANTGQLYF	25
CASSSETLYF	25
CASSSGAETLYF	25
CASSSGGAETLYF	25
CASSSGGYAEQFF	25
CASSSGNQDTQYF	25
CASSSGQGAETLYF	25
CASSSGQGNTEVFF	25
CASSSGSAETLYF	25
CASSSGTGNTEVFF	25
CASSSNERLFF	25
CASSSNYAEQFF	25
CASSSQANTEVFF	25
CASSSQGSAETLYF	25
CASSSTGGYAEQFF	25
CASSTSQNTLYF	25
CASSVQDTQYF	25
CASSWDNTEVFF	25
CASSWDSSYEQYF	25
CASSWGNQDTQYF	25
CAWSLGSQNTLYF	25
CGARDSNYAEQFF	25
CGARDWGYAEQFF	25
CGARQGYAEQFF	25
CSAGSQNTLYF	25
CSASAETLYF	25
CSASQNTLYF	25

## Sheet: public TCR repertoire - human
AA sequence	sharing_level
CASSLGETQYF	785
CASSLGGNTEAFF	781
CASSLQETQYF	781
CASSLGYEQYF	779
CASSLEETQYF	779
CASSSSYEQYF	779
CASSSQETQYF	779
CASSLSTDTQYF	778
CASSLTGNTEAFF	778
CASSLGQNTEAFF	777
CASSLGGNQPQHF	777
CASSLNTEAFF	777
CASSPSTDTQYF	777
CASSLGNTEAFF	776
CASSLSYEQYF	775
CASSLGGTEAFF	774
CASSLGTDTQYF	773
CASSFQETQYF	773
CASSLRETQYF	772
CASSLGSYEQYF	771
CASSLGDTQYF	770
CASSLGGYEQYF	770
CASSLGSNQPQHF	770
CASSLTDTQYF	770
CASSLGQGNTEAFF	769
CASSLGTEAFF	769
CASSLNTGELFF	769
CASSPSYEQYF	769
CASSSTDTQYF	769
CASSLGRNTEAFF	768
CASSLGVNTEAFF	768
CASSLGGGTEAFF	768
CASSLGGTDTQYF	767
CASSLSSYEQYF	767
CASSPQETQYF	767
CASSLQGNTEAFF	767
CASSFTDTQYF	766
CASSLDRNTEAFF	766
CASSLDSNQPQHF	766
CASSLGGSYEQYF	766
CASSLADTQYF	765
CASSLAYEQYF	765
CASSLGLNTEAFF	765
CASSLGTGELFF	764
CASSLGQGYEQYF	764
CASSFGETQYF	764
CASSLGGSSYEQYF	763
CASSPSSYEQYF	762
CASSSYNEQFF	762
CASSLAGNTEAFF	761
CASSPGQGYEQYF	761
CASSLAGGTDTQYF	761
CASSLDSYEQYF	760
CASSLQGYEQYF	760
CASSLGPNTEAFF	760
CASSLGQNYGYTF	760
CASSLGQGNQPQHF	759
CASSLGGETQYF	759
CASSLYNEQFF	759
CASSVGGNTEAFF	758
CASSSSTDTQYF	757
CASSYSYEQYF	757
CASSLGGSTDTQYF	757
CASSQGYEQYF	757
CASSFSYEQYF	757
CASSLAGYEQYF	757
CASSQETQYF	756
CASSPGETQYF	756
CASSLGGSNQPQHF	755
CASSLGNQPQHF	755
CASSLGGEQYF	755
CASSLSGANVLTF	753
CASSLGQGYGYTF	753
CASSLTGGTEAFF	751
CASSLGGYGYTF	751
CASSLGGSGNTIYF	751
CASSLRGNTEAFF	750
CASSLGNEQFF	750
CASSLGGNEQFF	750
CASSLGGNYGYTF	750
CASSPTGNTEAFF	749
CASSPNTGELFF	749
CASSSSSYEQYF	749
CASSLGENTEAFF	748
CASSLAGTDTQYF	748
CASSLGQGAYEQYF	747
CASSLAGSYEQYF	747
CASSLTGELFF	747
CASSLGSSYEQYF	747
CASSLGGSSYNEQFF	746
CASSLGGTGELFF	745
CASSLGGGNQPQHF	745
CASSPGQGAYEQYF	745
CASSLAETQYF	744
CASSLEGNTEAFF	744
CASSSTYEQYF	744
CASSLSGNTEAFF	744
CASSLTVNTEAFF	743
CASSLVGYEQYF	743
CASSLAGGTEAFF	743
CASSPGQNYGYTF	742
CASSLEGYEQYF	741
CASSLNYEQYF	741
CASSSQGNTEAFF	741
CASSPGGTEAFF	741
CASSLGGQETQYF	741
CASSLQGNQPQHF	740
CASSPQGNTEAFF	740
CASSLTYEQYF	740
CASSLGSYNEQFF	740
CASSLAGGSYNEQFF	740
CASSPGGYEQYF	739
CASSLEGNQPQHF	739
CASSLKETQYF	739
CASSFGGNTEAFF	739
CASSLGMNTEAFF	738
CASSRTGNTEAFF	738
CASSDSYEQYF	738
CASSLDYEQYF	738
CASSLGGSGANVLTF	737
CASSLVGETQYF	737
CASSLAGETQYF	737
CASSLRGTEAFF	737
CASSLGQGNYGYTF	737
CASSLQGNYGYTF	737
CASSYTDTQYF	736
CASSSGYEQYF	736
CASSLGGGTDTQYF	736
CASSLGGQPQHF	736
CASSLGPYEQYF	736
CASSPGTGGYEQYF	736
CASSLGQLNTEAFF	735
CASSPGYEQYF	734
CASSLGQETQYF	734
CASSLGYGYTF	734
CASSLGQQETQYF	734
CASSLGSTDTQYF	734
CASSLGAYEQYF	733
CASSFSTDTQYF	733
CASSPGQGYGYTF	733
CASSPGQGNTEAFF	732
CASSPDSYEQYF	732
CASSPDRNYGYTF	732
CASSRQGNTEAFF	732
CASSLGGGNTEAFF	732
CASSLDRNYGYTF	732
CASSYQETQYF	731
CASSLDGNTEAFF	730
CASSLQGGTEAFF	730
CASSLVGNTEAFF	730
CASSRDSNQPQHF	729
CASSLGEKLFF	729
CASSLGGGETQYF	729
CASSPGGNTEAFF	728
CASSLSGYEQYF	728
CASSLTGNYGYTF	728
CASSLGQGSYEQYF	727
CASSLGNTGELFF	727
CASSPGQNTEAFF	727
CASSLGQSYEQYF	727
CASSPGGETQYF	727
CASSLGGDTQYF	727
CASSLVNTEAFF	726
CASSLGQMNTEAFF	726
CASSLTGGNTEAFF	726
CASSPGGNQPQHF	726
CASSPGTDTQYF	726
CASSPGQGSYEQYF	726
CASSPPSTDTQYF	726
CASSPGQGNQPQHF	726
CASSFRETQYF	726
CASSLAGGSYEQYF	726
CASSRDSYEQYF	725
CASSLAGGYEQYF	725
CASSRNTEAFF	724
CASSSAYEQYF	724
CASSLMNTEAFF	724
CASSLAGGETQYF	724
CASSSNTGELFF	724
CASSLTENTEAFF	724
CASSRTDTQYF	723
CASSLGGNTGELFF	723
CASSLAGGNQPQHF	723
CASSLTGYEQYF	723
CASSLTGGNQPQHF	723
CASSSGETQYF	723
CASSPTGNYGYTF	722
CASSLGYNEQFF	721
CASSLAGSTDTQYF	721
CASSLSGNTIYF	721
CASSLGGSYNEQFF	721
CASSLGTGGYEQYF	720
CASSFGNTEAFF	720
CASSPQGYEQYF	720
CASSLGQGTDTQYF	720
CASSLNSNQPQHF	720
CASSLAGQETQYF	719
CASSLAGGYNEQFF	719
CASSLGANTEAFF	719
CASSLGTYEQYF	719
CASSLAGGQETQYF	719
CASSPGTGAYEQYF	719
CASSLNYGYTF	719
CASSLAGGNTEAFF	718
CASSRGNTEAFF	718
CASSLLNTEAFF	718
CASSQSYEQYF	718
CASSLGDTEAFF	718
CASSFGYEQYF	718
CASSLGTANTEAFF	718
CASSRQETQYF	718
CASSLGADTQYF	717
CASSLGTGNTEAFF	717
CASSPDRNTEAFF	717
CASSLDSSYEQYF	717
CASSRGYEQYF	716
CASSRSYEQYF	716
CASSLDSYGYTF	716
CASSLSSYNEQFF	716
CASSLGGDTEAFF	715
CASSLAGNQPQHF	715
CASSLRGNQPQHF	715
CASSYGETQYF	715
CASSLSDTQYF	715
CASSPGTGSYEQYF	715
CASSPGLNTEAFF	715
CASSLYSNQPQHF	714
CASSQGETQYF	714
CASSSTGNTEAFF	714
CASSLGQNTGELFF	714
CASSLTGNQPQHF	714
CASSRDRGYEQYF	714
CASSLSETQYF	714
CASSLAGSSYNEQFF	714
CASSSNTEAFF	713
CASSLAGELFF	713
CASSSQGYEQYF	711
CASSLGGYNEQFF	711
CASSPGTGNTEAFF	711
CASSLSSNQPQHF	711
CASSLDTEAFF	711
CASSPSGANVLTF	711
CASSRDSSYEQYF	710
CASSQGGNTEAFF	710
CASSLGQGGTEAFF	710
CASSLVGTEAFF	709
CASSLGQTYEQYF	709
CASSLVETQYF	709
CASSLAGAYEQYF	709
CASSRDRNTEAFF	709
CASSLGGGYEQYF	709
CASSLGTGSYEQYF	708
CASSLNNEQFF	708
CASSQGNTEAFF	707
CASSPRTDTQYF	707
CASSLSNQPQHF	707
CASSPDSNQPQHF	707
CASSPGQGNYGYTF	706
CASSPGTGNQPQHF	706
CASSLGGLNTEAFF	706
CASSLRGYEQYF	706
CASSLAGSSYEQYF	706
CASSLEGYGYTF	706
CASSSGNTIYF	706
CASSFGGTEAFF	705
CASSRGTEAFF	705
CASSLAGANVLTF	705
CASSPGSYEQYF	704
CASSPAYEQYF	704
CASSLDRGTEAFF	704
CASSVGETQYF	704
CASSLGTVNTEAFF	704
CASSLDGYEQYF	703
CASSSPYEQYF	703
CASSLVGGTEAFF	702
CASSLAGGPYEQYF	702
CASSPGNTEAFF	702
CASSLGGEQFF	702
CASSLGQAYEQYF	701
CASSSDSYEQYF	701
CASSPGTANTEAFF	701
CASSASYEQYF	700
CASSLTGSYEQYF	700
CASSLDTDTQYF	700
CASSFSGANVLTF	700
CASSLGSSGNTIYF	700
CASSYSNQPQHF	700
CASSLGLQETQYF	700
CASSPGTAYEQYF	699
CASSLGSGNTIYF	699
CASSLDRGNTEAFF	699
CASSPGSNQPQHF	698
CASSGQGNTEAFF	698
CASSLSLNTEAFF	698
CASSLGNTIYF	697
CASSRGETQYF	697
CASSPGTDYGYTF	697
CASSLDTGELFF	697
CASSQNTEAFF	696
CASSLGQGPYEQYF	696
CASSQGLNTEAFF	696
CASSSYEQYF	696
CASSLGQGTEAFF	696
CASSLSGSSYNEQFF	696
CASSPTVNTEAFF	696
CASSLGGPYEQYF	696
CASSRTVNTEAFF	695
CASSQGGTEAFF	695
CASSLGGGSYEQYF	695
CASSPNTEAFF	695
CASSLVGGNTEAFF	695
CASSPNTDTQYF	695
CASSPTGGNQPQHF	695
CASSLGLAGTDTQYF	695
CASSRSTDTQYF	694
CASSLGGDQPQHF	694
CASSPYNEQFF	694
CASSPDSNYGYTF	694
CASSLDGNYGYTF	694
CASSLGGTYEQYF	694
CASSFSNQPQHF	694
CASSLAGNYGYTF	694
CASSLDRGYGYTF	694
CASSFYNEQFF	693
CASSSGANVLTF	693
CASSLLETQYF	693
CASSLDQETQYF	693
CASSLGTGNQPQHF	692
CASSLGGAYEQYF	692
CASSLSGNQPQHF	692
CASSPRGNTEAFF	692
CASSLDSNYGYTF	691
CASSLGGRETQYF	691
CASSSLYEQYF	691
CASSLLAGGTDTQYF	691
CASSLSSGANVLTF	691
CASSLGGNTIYF	691
CASSLDGNQPQHF	691
CASSLDSYNEQFF	691
CASSLGTAYEQYF	691
CASSLVSYEQYF	690
CASSLGSGANVLTF	690
CASSLSGELFF	690
CASSLAVNTEAFF	690
CASSLGTNTEAFF	690
CASSHSYEQYF	690
CASSLTGDTEAFF	689
CASSQGNYGYTF	689
CASSLGRSYEQYF	689
CASSLAGTYEQYF	689
CASSPRTGNTEAFF	689
CASSLDRGYEQYF	689
CASSLRGGTEAFF	688
CASSEGYEQYF	688
CASSLGLAGGTDTQYF	688
CASSLGGGQPQHF	687
CASSLGGMNTEAFF	687
CASSPGQSYEQYF	687
CASSLEGGTEAFF	687
CASSLLGNTEAFF	686
CASSPQGNYGYTF	686
CASSLRDTQYF	686
CASSQQETQYF	686
CASSLDRNQPQHF	686
CASSLSVNTEAFF	685
CASSLEVNTEAFF	685
CASSPGQQETQYF	685
CASSLGQGNEKLFF	685
CASSVGGGTEAFF	684
CASSSGQGYEQYF	684
CASSLSTGELFF	684
CASSSRETQYF	684
CASSGETQYF	683
CASSFGTDTQYF	683
CASSLNTDTQYF	683
CASSPGTVNTEAFF	682
CASSLGGGYGYTF	682
CASSLGDQPQHF	682
CASSLDRDTEAFF	682
CASSLGLAGYNEQFF	682
CASSSYYEQYF	681
CASSLGRGTEAFF	681
CASSPDRDYGYTF	681
CASSLQGSYEQYF	681
CASSLAGGSTDTQYF	681
CASSPGGSYEQYF	681
CASRGNTEAFF	681
CASSLGPQETQYF	681
CASSLGTSTDTQYF	681
CASSSGQGNTEAFF	681
CASSLQGSNQPQHF	681
CASSLGRETQYF	681
CASSLAGEETQYF	680
CASSLQENTEAFF	680
CASSLTANTEAFF	680
CASSLGDYGYTF	680
CASSLSGSYEQYF	680
CASSFGTEAFF	680
CASSPGQGPYEQYF	680
CASSSGNTEAFF	680
CASSQDRNTEAFF	680
CASSLAGSYNEQFF	679
CASSLRYEQYF	679
CASSLGPSYEQYF	679
CASSLRENTEAFF	679
CASSLGSSYNEQFF	679
CASSLGGELFF	679
CASSLSRNTEAFF	678
CASSLGGEAFF	678
CASSLGTGAYEQYF	678
CASSFGSNQPQHF	678
CASSLSGGTEAFF	678
CASRLNTEAFF	677
CASSLSYNEQFF	677
CASSLDSTDTQYF	677
CASSLAQETQYF	677
CASSPRETQYF	677
CASSPGSSYEQYF	677
CASSLGAGELFF	677
CASSLALNTEAFF	677
CASSPTGYEQYF	677
CASSPGQGTDTQYF	677
CASSLQGMNTEAFF	676
CASSSTVNTEAFF	676
CASSPGRNTEAFF	676
CASSLAENTEAFF	676
CASSLVNEQFF	676
CASSLSGETQYF	676
CASSLQGTDTQYF	675
CASSLGGGYTF	675
CASSLGRNYGYTF	675
CASSPTDTQYF	675
CASSQGGYEQYF	675
CASSAQETQYF	675
CASSQGRNTEAFF	675
CASSRQGYEQYF	674
CASSPGGNYGYTF	674
CASSLAGNEQFF	674
CASSLGQGGNQPQHF	674
CASSLDRGTDTQYF	674
CASSLDRDQPQHF	674
CASSLDRAYEQYF	674
CASSQGTEAFF	674
CASSRNTGELFF	673
CASSLDRDYGYTF	673
CASSPGYGYTF	673
CASSYGYEQYF	672
CASSLAGGPYNEQFF	672
CASSFGDTQYF	672
CASSLQGGNQPQHF	672
CASSLGATNEKLFF	671
CASSGSYEQYF	671
CASSLVGNEQFF	671
CASSLDLNTEAFF	670
CASSLATDTQYF	670
CASSLRGNEQFF	670
CASSFQGNTEAFF	670
CASSRTGGNQPQHF	669
CASSFGGNQPQHF	669
CASSLAGSGNTIYF	669
CASSPGDTQYF	669
CASSLVGTDTQYF	669
CASSLDNEQFF	669
CASSFGGSYEQYF	669
CASSSGSYEQYF	668
CASSPRGTEAFF	668
CASSLDRYEQYF	668
CASSPGGTDTQYF	668
CASSQAYEQYF	668
CASSSNYGYTF	668
CASSLGQGGQPQHF	668
CASSLGGDYGYTF	668
CASSLRNTEAFF	668
CASSSGGTEAFF	667
CASSSGTGSYEQYF	667
CASSFTGNTEAFF	667
CASSLSGSSYEQYF	667
CASSPGTEAFF	666
CASSFNTGELFF	666
CASSQNTGELFF	666
CASSQGSYEQYF	666
CASSLGGSTEAFF	666
CASSLEGETQYF	666
CASSQGGNQPQHF	665
CASSLQGGNTEAFF	665
CASSLGDEQYF	665
CASSLAGYNEQFF	665
CASSLAGYGYTF	665
CASSPGTGYGYTF	665
CASSNTDTQYF	665
CASSLGQGSYNEQFF	665
CASSLGNYGYTF	664
CASSLGTGYGYTF	664
CASRDSNQPQHF	664
CASSSGQGYGYTF	664
CASSLNSYEQYF	664
CASSLEGNYGYTF	664
CASSPTGDYGYTF	664
CASSLAGSNQPQHF	664
CASSLSGSTDTQYF	664
CASSFRGNTEAFF	664
CASSLGQGTYEQYF	663
CASSLQGYGYTF	663
CASSPDRGYGYTF	663
CASSVQETQYF	663
CASSLGQGGEKLFF	663
CASSLAGTEAFF	663
CASSSNYEQYF	662
CASSLTSYEQYF	662
CASSFSGNTEAFF	662
CASSLGPNQPQHF	661
CASSRTGGTEAFF	661
CASSLGGGSYNEQFF	661
CASSPGGYGYTF	661
CASSSGLNTEAFF	661
CASSQDSNQPQHF	661
CASSLTGGSYEQYF	660
CASSGTGNQPQHF	660
CASSLGRQETQYF	660
CASSGQGNQPQHF	660
CASSGYNEQFF	660
CASSLGSNTEAFF	660
CASSGGYEQYF	660
CASSIQETQYF	660
CASSRDRQETQYF	660
CASSPGQGNEKLFF	660
CASSLASTDTQYF	660
CASSRDRAYEQYF	660
CASSYGGNTEAFF	659
CASSSSGNTIYF	659
CASSLASYEQYF	659
CASSLGSQETQYF	659
CASSLVTDTQYF	659
CASSLGGGQETQYF	659
CASSLGANYGYTF	659
CASSLLAGGYNEQFF	659
CASSPTGGTEAFF	659
CASSFGQNTEAFF	659
CASSRGGTEAFF	658
CASSLLGYEQYF	658
CASSLGLAGGQETQYF	658
CASSPGTSGYNEQFF	658
CASSLGTSYEQYF	658
CASSYSTDTQYF	658
CASSPRGYEQYF	657
CASSLRGETQYF	657
CASSSTGGTEAFF	657
CASSNTGELFF	657
CASSLGRNQPQHF	657
CASSPSSYNEQFF	657
CASSLGTSGYNEQFF	657
CASSLGTGGNQPQHF	657
CASSPGQTYEQYF	657
CASSPGLQETQYF	657
CASSLGGEETQYF	657
CASSLSGGNQPQHF	657
CASSLGLSYEQYF	657
CASSPGTYEQYF	657
CASSLGTGGTEAFF	657
CASSLDRSYEQYF	656
CASSPGTGTYEQYF	656
CASSSDRNTEAFF	656
CASSQGGEQYF	656
CASSVGGSSYNEQFF	656
CASSLGGVNTEAFF	655
CASSSSNQPQHF	655
CASSLEDTQYF	655
CASSPGGDTQYF	655
CASSFSSYEQYF	655
CASSRGTGELFF	655
CASSVSYEQYF	655
CASSSGYGYTF	655
CASSLGQGNSPLHF	654
CASSQGNQPQHF	654
CASSLRGTDTQYF	654
CASSLGSNYGYTF	654
CASSLSGTDTQYF	654
CASSLTANYGYTF	654
CASSFGRNTEAFF	653
CASSFTGELFF	653
CASSLENTEAFF	653
CASSLVYEQYF	653
CASSPQGNQPQHF	653
CASSLAGGNEQFF	653
CASSTSYEQYF	653
CASSLSNEQFF	653
CASSLGRGNTEAFF	653
CASSYTGELFF	653
CASSLAGNTGELFF	653
CASSEETQYF	653
CASSRSSYEQYF	653
CASSLGGADTQYF	653
CASSLAGDTQYF	653
CASSLTGSSYEQYF	653
CASSLAGTGELFF	653
CASSSGQGNQPQHF	652
CASSLTSTDTQYF	652
CASSLRTDTQYF	652
CASSRQGNQPQHF	652
CASSQGYGYTF	652
CASSLGGSYGYTF	652
CASSPGTGYEQYF	652
CASSLSSGNTIYF	652
CASSSSGANVLTF	652
CASSGTGGNQPQHF	651
CASSSGSTDTQYF	651
CASSLVGDTQYF	651
CASSIGETQYF	651
CASSLTTDTQYF	651
CASSLTGSNQPQHF	651
CASSLDRETQYF	651
CASSLDRGNQPQHF	651
CASSLLYEQYF	651
CASSLGDSNQPQHF	651
CASSLRVNTEAFF	650
CASSLQGLNTEAFF	650
CASSLRGTGELFF	650
CASSVTDTQYF	650
CASSNSYEQYF	650
CASSRDSQETQYF	650
CASSLDGYGYTF	650
CASSRTENTEAFF	650
CASSLGSYGYTF	650
CASSYYNEQFF	650
CASSLGQSTDTQYF	650
CASSLQVNTEAFF	649
CASSLTGDYGYTF	649
CASSLGQGGYEQYF	649
CASSYGNTEAFF	649
CASSFGNQPQHF	649
CASSLGQGQETQYF	649
CASSPDSYGYTF	649
CASSLGQGGGYTF	649
CASSRGGNTEAFF	649
CASSHTDTQYF	649
CASSDRDTGELFF	648
CASSLASSYEQYF	648
CASSPGTGGNQPQHF	648
CASSLTLNTEAFF	648
CASSRGTDTQYF	648
CASSLLGQPQHF	648
CASSLAGNTIYF	648
CASSLTGLNTEAFF	648
CASSLGGGEQYF	647
CASSLAGGTGELFF	647
CASSPGPYEQYF	647
CASSPGGGNQPQHF	647
CASSLEGTEAFF	647
CASSAYNEQFF	647
CASSTQETQYF	647
CASSPSGNTIYF	646
CASSPGQLNTEAFF	646
CASSSGGYEQYF	646
CASSSGTGGYEQYF	646
CASSPGPNTEAFF	646
CASSLGQVNTEAFF	646
CASSSGQNTEAFF	646
CASSLGTGTYEQYF	646
CASSLGVSYEQYF	645
CASSPTGNQPQHF	645
CASSLVGSYEQYF	645
CASSLARNTEAFF	645
CASSLEGGNQPQHF	645
CASSLGLAGGNEQFF	645
CASSPGTSYEQYF	645
CASSGQGYEQYF	644
CASSLGDEQFF	644
CASSTSTDTQYF	644
CASSLRGSYEQYF	644
CASSLQNTEAFF	644
CASSQGSNQPQHF	643
CASSYRGNTEAFF	643
CASSLTGTDTQYF	643
CASSPDGNYGYTF	643
CASSSTGELFF	643
CASSPSGSSYNEQFF	643
CASSLGQGETQYF	643
CASSLGDYEQYF	642
CASSLRGGNTEAFF	642
CASSSGGNTEAFF	642
CASSPGVNTEAFF	642
CASSLGTNYGYTF	642
CASSLGRGYEQYF	642
CASSPGTANTGELFF	642
CASSLEYEQYF	642
CASSLNQPQHF	642
CASSLGQGSNQPQHF	642
CASSQSSYEQYF	642
CASSLGQANTEAFF	642
CASSRYNEQFF	642
CASSLGVYEQYF	641
CASSPRGETQYF	641
CASSLVGNQPQHF	641
CASSLGQPQHF	641
CASSRTGELFF	640
CASSPPSSYEQYF	640
CASSPGTSGYEQYF	640
CASSFGSSYEQYF	640
CASSLGTDYGYTF	640
CASSLSGYGYTF	640
CASSLGGYSNQPQHF	640
CASSPGTGPYEQYF	640
CASSLGQGNTGELFF	640
CASSLTGMNTEAFF	639
CASSPGGSYNEQFF	639
CASSLTGYGYTF	639
CASSPGTAYGYTF	639
CASSPDRNQPQHF	639
CASSLQGANTEAFF	639
CASSLRGNYGYTF	638
CASSFGVNTEAFF	638
CASSPYTGELFF	638
CASSFSDTQYF	638
CASSSGQGAYEQYF	638
CASSLAGGGETQYF	638
CASSLAGADTQYF	638
CASSPDRGNQPQHF	638
CASSLTGGYEQYF	638
CASSLQGDTEAFF	638
CASSFDRNTEAFF	637
CASSSGTDTQYF	637
CASSGSSYEQYF	637
CASSQTYEQYF	637
CASSPTTDTQYF	637
CASSLWGNTEAFF	637
CASSLGTGNYGYTF	637
CASSLSGTEAFF	636
CASSLVGTGELFF	636
CASSLGQGGYGYTF	636
CASSSGTGAYEQYF	636
CASSLGTGYEQYF	636
CASSWTGNTEAFF	636
CASSYGGTEAFF	636
CASSSGQNYGYTF	636
CASSRGSYEQYF	635
CASSLTGGYGYTF	635
CASSLSSTDTQYF	635
CASSRDSYNEQFF	635
CASSSGNQPQHF	635
CASSLLGETQYF	635
CASSLGDSYEQYF	635
CASSLGLNTGELFF	635
CASSLGRDTEAFF	635
CASSLGLYNEQFF	635
CASSQYNEQFF	634
CASSLAGGNTGELFF	634
CASSSYTDTQYF	634
CASSPPGETQYF	634
CASSLGLSTDTQYF	634
CASSFSGNTIYF	634
CASSFGGTDTQYF	634
CASSPGTGNYGYTF	634
CASSTYNEQFF	634
CASSLGAEAFF	633
CASSLANEQFF	633
CASSLAGGTYEQYF	633
CASSQDSYEQYF	633
CASSLGLAGGETQYF	632
CASSPGGGTEAFF	632
CASSLTETQYF	632
CASSLGGTNEKLFF	632
CASSLGQSNQPQHF	632
CASSLQGTEAFF	632
CASSTGNTEAFF	631
CASSPGGSNQPQHF	631
CASSLNEKLFF	631
CASSLGQYNEQFF	631
CASSDYEQYF	631
CASSLARETQYF	631
CASSVYNEQFF	631
CASSYSGNTEAFF	631
CASSLGRTYEQYF	631
CASSSTGYEQYF	630
CASSPGQGTYEQYF	630
CASSGSTDTQYF	630
CASSLGSDTQYF	629
CASSLANTGELFF	629
CASSLGTANYGYTF	629
CASSGTGNTEAFF	629
CASSRQGGTEAFF	629
CASSLEGQPQHF	629
CASSDSNQPQHF	629
CASSRGDTQYF	629
CASSFGTGELFF	629
CASSLRQNTEAFF	629
CASSLAGDTEAFF	628
CASSRDSTDTQYF	628
CASSLQGSGNTIYF	628
CASSQGVNTEAFF	628
CASSLGQGGETQYF	628
CASSLGGEKLFF	628
CASSPSGYEQYF	627
CASRTGNTEAFF	627
CASSLANTEAFF	627
CASSLGLAYEQYF	627
CASSRGGNQPQHF	627
CASSLVGGETQYF	626
CASSSSGSSYNEQFF	626
CASSSGSSYEQYF	626
CASSPGQGETQYF	626
CASSSQGGTEAFF	626
CASSLTGSGNTIYF	626
CASSLSGGTDTQYF	626
CASSLSGSNQPQHF	626
CASSLVQETQYF	626
CASSDSSGANVLTF	625
CASSLGQGDGYTF	625
CASSQGGETQYF	625
CASSLVGSSYEQYF	625
CASSLAGGRETQYF	625
CASSLDNYGYTF	625
CASRENTEAFF	625
CASSASTDTQYF	625
CASSGDSYEQYF	625
CASSLETQYF	625
CASSLRGYGYTF	625
CASSLSGGNTEAFF	624
CASSLTNTEAFF	624
CASSLTNTGELFF	624
CASSLRGQETQYF	624
CASSQGMNTEAFF	624
CASSPGLAGYNEQFF	624
CASSLLDTQYF	624
CASSPGAYEQYF	623
CASSPGGSGNTIYF	623
CASSLDYGYTF	623
CASSFGGYEQYF	623
CASSLGGTQYF	623
CASSLVLNTEAFF	623
CASSPKETQYF	623
CASRGQGNTEAFF	623
CASSVGDTQYF	622
CASSPPGTDTQYF	622
CASSPGQGGYEQYF	622
CASSLTGTYEQYF	622
CASSLTGTEAFF	622
CASSLYYEQYF	622
CASSLTGDQPQHF	622
CASSFRGTEAFF	622
CASSLERNTEAFF	622
CASSLGVQETQYF	622
CASSLVRNTEAFF	622
CASSLVGQPQHF	622
CASSLGPDTQYF	621
CASSSGDTQYF	621
CASSPGQGGTEAFF	621
CASSLGRAYEQYF	621
CASSLTGGTDTQYF	621
CASSLAGQPQHF	621
CASSRTGSYEQYF	621
CASSYRENTEAFF	621
CASSLGGRNTEAFF	621
CASSLAGDQPQHF	621
CASSLGQNQPQHF	621
CASSLDRVNTEAFF	620
CASSLVDTQYF	620
CASSRQGSYEQYF	620
CASSPPTDTQYF	620
CASSLGGAGANVLTF	620
CASSLDRGETQYF	620
CASSLVADTQYF	620
CASSRDRGETQYF	620
CASSPLGETQYF	620
CASSLGLAGETQYF	620
CASSLVVNTEAFF	620
CASSLRGDTEAFF	619
CASSLTGAYEQYF	619
CASSGQETQYF	619
CASSLGGGSNQPQHF	619
CASSLGTGPYEQYF	619
CASSLGASYEQYF	619
CASSLSGNEQFF	619
CASSPLNTEAFF	618
CASSLGGRTEAFF	618
CASSLANYGYTF	618
CASSFGQGYEQYF	618
CASSVGGTDTQYF	618
CASSQTGNTEAFF	618
CASSRDSYGYTF	618
CASSPGLSYEQYF	618
CASSLGRTDTQYF	618
CASSQGQNTEAFF	618
CASSLGPEAFF	618
CASSLELNTEAFF	618
CASSPGQGGYGYTF	618
CASSPGSTDTQYF	618
CASSPQGGTEAFF	618
CASSLRGSGNTIYF	617
CASSSTGNYGYTF	617
CASSLSGGSYNEQFF	617
CASSPGLAGTDTQYF	617
CASSRTGNYGYTF	617
CASSLRGSNQPQHF	617
CASSLGPYNEQFF	617
CASSGTDTQYF	617
CASSQGDTQYF	617
CASSPYQETQYF	617
CASSVQGNTEAFF	617
CASSLGGGGTEAFF	617
CASSPRDSSYEQYF	616
CASSLGRDQPQHF	616
CASSLTGGETQYF	616
CASSSGGETQYF	616
CASSLSGDTQYF	616
CASSLYEQYF	616
CASSLTSGSYEQYF	616
CASSPPGSYEQYF	615
CASSLGGANTEAFF	615
CASSFGGSNQPQHF	615
CASSPGNTIYF	615
CASSLLGTEAFF	615
CASSLGRLNTEAFF	615
CASSLRGSGANVLTF	615
CASSSTGGNQPQHF	615
CASSLTSGSYNEQFF	615
CASSLTGNTGELFF	614
CASSQSTDTQYF	614
CASSLDRGSYEQYF	614
CASSYSSYEQYF	614
CASSRDSNYGYTF	614
CASSLSPNTEAFF	614
CASSLSQETQYF	614
CASSPDSSYEQYF	614
CASSRTANTEAFF	614
CASSPPSYEQYF	614
CASSLGGANVLTF	613
CASSLGGYTEAFF	613
CASSLGVNQPQHF	613
CASSLGLYEQYF	613
CASSLGTYNEQFF	613
CASSFNTEAFF	612
CASSFGGSSYEQYF	612
CASSPGQMNTEAFF	612
CASSLGSSGANVLTF	612
CASSDYNEQFF	612
CASSLGGGSTDTQYF	612
CASSLSGGYEQYF	612
CASSPSYNEQFF	612
CASSRGNEQFF	612
CASSLGQGADTQYF	611
CASSLYTGELFF	611
CASSLEGTDTQYF	611
CASSITDTQYF	611
CASSFLNTEAFF	611
CASSQGTDTQYF	611
CASSLRQGNTEAFF	611
CASSFGQGNTEAFF	611
CASSLTGSSYNEQFF	611
CASSSGTGNTEAFF	611
CASSRGNQPQHF	611
CASSSEETQYF	611
CASSLQGTGELFF	611
CASSPEETQYF	610
CASSPGTANYGYTF	610
CASSPGTGELFF	610
CASSESYEQYF	609
CASSLAGGGTDTQYF	609
CASSLSGNYGYTF	609
CASSPGATNEKLFF	609
CASRGSNQPQHF	609
CASSLSMNTEAFF	609
CASSPQGTEAFF	609
CASSPLAGGTDTQYF	609
CASSLAGAYNEQFF	609
CASSLQGDYGYTF	609
CASSTTDTQYF	609
CASSLAGEQYF	609
CASSLGQDYGYTF	609
CASSPGQETQYF	609
CASSPPGNTEAFF	608
CASSPTGGYGYTF	608
CASSRTGYEQYF	608
CASSLNRNTEAFF	608
CASSGNTEAFF	608
CASSLGQSYGYTF	608
CASSPGQAYEQYF	607
CASSLEGSNQPQHF	607
CASSLTGVNTEAFF	607
CASSLGRYEQYF	607
CASSLVTGELFF	607
CASSLGYSNQPQHF	607
CASSLTGNEQFF	607
CASSLSENTEAFF	607
CASSPGGNEQFF	607
CASSLGNSPLHF	607
CASSYSGANVLTF	607
CASSLDSSGNTIYF	606
CASSLGSTEAFF	606
CASSPDTDTQYF	606
CASSRDRGNTEAFF	606
CASSPRQGNTEAFF	606
CASSLPNQPQHF	606
CASSSRTDTQYF	606
CASSLGGSQETQYF	606
CASSLVGGNQPQHF	606
CASSEGETQYF	605
CASSLAADTQYF	605
CASSQGGYGYTF	605
CASSSGPYEQYF	605
CASSVGTDTQYF	605
CASSVGQNTEAFF	605
CASSPTGSYEQYF	605
CASSRQGNYGYTF	605
CASSRDTEAFF	604
CASSLGYTEAFF	604
CASSLAGLNTEAFF	604
CASSSSYNEQFF	604
CASSLGGAGELFF	604
CASSLSTEAFF	604
CASSLGSGELFF	604
CASSLDMNTEAFF	604
CASSLDPNTEAFF	604
CASSPYTDTQYF	604
CASSLASNQPQHF	603
CASSLSNYGYTF	603
CASSLTSGSTDTQYF	603
CASSLAGGYGYTF	603
CASSLAGPYEQYF	603
CASSLVGGTDTQYF	603
CASSSSSYNEQFF	603
CASSQGNEQFF	603
CASSLGASTDTQYF	603
CASSSGQGTDTQYF	603
CASSLYTDTQYF	603
CASSLGRSTDTQYF	603
CASSPGGQETQYF	603
CASSLGQGDYGYTF	603
CASSSLNTEAFF	603
CASSPDRDQPQHF	603
CASSPGTSTDTQYF	602
CASSLDRGQPQHF	602
CASSPGNYGYTF	602
CASSLTSGGYNEQFF	602
CASSLGQGAYNEQFF	602
CASSEQGNTEAFF	602
CASSFEETQYF	602
CASSYNEQFF	602
CASSLDSNTEAFF	601
CASSLRGDTQYF	601
CASSPGMNTEAFF	601
CASSLDRGSYNEQFF	601
CASSDTDTQYF	601
CASSLRGGNQPQHF	601
CASSFGGGTEAFF	601
CASSLGQGDTEAFF	601
CASSPGTGGTEAFF	601
CASSLTGQETQYF	601
CASSPLYEQYF	601
CASSVSTDTQYF	601
CASSRDRNYGYTF	600
CASSQDRGYEQYF	600
CASSPLAGGYNEQFF	600
CASSFGNEQFF	600
CASSLGRMNTEAFF	600
CASSPRNTEAFF	600
CASSLLTDTQYF	600
CASSLRNEQFF	600
CASSLQGNEQFF	600
CASSVDSNQPQHF	600
CASSRTGGYEQYF	599
CASSLDRNTGELFF	599
CASSLGGATNEKLFF	599
CASSFGLNTEAFF	599
CASSLRGGETQYF	599
CASSLGTSGSYEQYF	599
CASSQQGNTEAFF	599
CASSSYTGELFF	598
CASSRGLNTEAFF	598
CASSPGTNYGYTF	598
CASSQTDTQYF	598
CASSRDRSYEQYF	598
CASSPQGSNQPQHF	598
CASSPYSNQPQHF	598
CASSPQGYGYTF	598
CASSFGSYEQYF	598
CASSQADTQYF	598
CASSRTSGSYEQYF	598
CASSRTGNQPQHF	597
CASSRDRGTDTQYF	597
CASSQDRDQPQHF	597
CASSPRGGNTEAFF	597
CASSLGPNTGELFF	597
CASSLGGGNEQFF	596
CASSLLNTGELFF	596
CASSSDYEQYF	596
CASSFDSNQPQHF	596
CASSPGNEQFF	596
CASSFGTGSYEQYF	596
CASSYSGGTEAFF	596
CASSLYQETQYF	596
CASSLGAGNTEAFF	596
CASSATDTQYF	596
CASSPRQGSYEQYF	596
CASSLGTANTGELFF	596
CASSLQGAYEQYF	596
CASSLGLNQPQHF	595
CASSSNQPQHF	595
CASSVTGNTEAFF	595
CASSLSNTGELFF	595
CASSSYSNQPQHF	595
CASSLRTGELFF	595
CASSLGLAGSTDTQYF	595
CASSPPNTGELFF	595
CASSLGQGSTDTQYF	595
CASSLGGGGNQPQHF	595
CASSLDGSYEQYF	595
CASSSRYEQYF	595
CASSLRGEQYF	595
CASSLGTGQETQYF	595
CASSLGSEQYF	595
CASSPSSGANVLTF	595
CASSLDGSSYNEQFF	594
CASSVNTEAFF	594
CASSRTYEQYF	594
CASSFGQGAYEQYF	594
CASSLTGETQYF	594
CASSLRTGNTEAFF	594
CASSPSSGNTIYF	594
CASSLGPGELFF	594
CASSLAGMNTEAFF	594
CASSSGTSGYNEQFF	594
CASSFGNTIYF	594
CASSLGQSSYEQYF	594
CASSQGGGTEAFF	594
CASSLKGNTEAFF	593
CASSYSSGANVLTF	593
CASSSGGYGYTF	593
CASSFGGNYGYTF	593
CASSLVGEQYF	593
CASSLAGVNTEAFF	593
CASSRGSNQPQHF	593
CASSLVGGSYEQYF	593
CASSLYTEAFF	593
CASSLSGQPQHF	593
CASSPGTGNTGELFF	593
CASSLLGNEQFF	593
CASSQGSGNTIYF	593
CASSLSGGSYEQYF	593
CASSRETQYF	592
CASSLRTEAFF	592
CASSLSGTGELFF	592
CASSPGLSTDTQYF	592
CASSLGLAGQETQYF	591
CASSLEGSYEQYF	591
CASSRAYEQYF	591
CASSFADTQYF	591
CASSPTGSNQPQHF	591
CASSLGRNTGELFF	591
CASSPGQGSYNEQFF	591
CASSLGGPNTEAFF	591
CASSYGGNQPQHF	591
CASSGAYEQYF	591
CASRVNTEAFF	590
CASSRGGTDTQYF	590
CASSLSSSYEQYF	590
CASSPGGSGANVLTF	590
CASSLGPNYGYTF	590
CASSPNYEQYF	590
CASSPLTDTQYF	590
CASSQGQGYGYTF	590
CASSPTGGNTEAFF	590
CASSFGGETQYF	589
CASSVGNTEAFF	589
CASSSDSNQPQHF	589
CASSGQLNTEAFF	589
CASSEGSNQPQHF	589
CASSAGYEQYF	589
CASSPGDYGYTF	589
CASSQGQGYEQYF	589
CASSLAGGPDTQYF	589
CASSLAGGGTEAFF	589
CASSPDTGELFF	589
CASSPGQGGQPQHF	589
CASSLGQNNEQFF	589
CASSPGPSYEQYF	589
CASSLQGDQPQHF	589
CASSQEETQYF	588
CASSLGGGYNEQFF	588
CASSSRGNTEAFF	588
CASSSGGSYEQYF	588
CASSLGRTEAFF	588
CASSLLNEQFF	588
CASSWGNTEAFF	588
CASSPGLAGGTDTQYF	588
CASSPNQETQYF	588
CASSQDRGTEAFF	588
CASSQDRNQPQHF	588
CASSRGQNTEAFF	588
CASSPTSYEQYF	588
CASSGGTEAFF	587
CASSPGQNTGELFF	587
CASSPRTGSYEQYF	587
CASSLSNTEAFF	587
CASSLNQETQYF	586
CASSVGVNTEAFF	586
CASSRLAGGTDTQYF	586
CASSLVGDTEAFF	586
CASSRDRGNQPQHF	585
CASSDRGNTEAFF	585
CASSLAANTEAFF	585
CASSYSGGNTEAFF	585
CASSSGGNQPQHF	585
CASSLRGQPQHF	585
CASSYRNTEAFF	585
CASSLQGSGANVLTF	585
CASSLGQNYEQYF	585
CASSPDRGTEAFF	585
CASSLGRSSYEQYF	585
CASSFSGSSYNEQFF	585
CASSRQGAYEQYF	584
CASSLGQSSYNEQFF	584
CASSLQGQETQYF	584
CASSQNYEQYF	584
CASSLAGGEQYF	584
CASSPGQGNTGELFF	584
CASSQDRETQYF	584
CASSPQGGNQPQHF	584
CASSQGTGELFF	584
CASSLTGSTDTQYF	583
CASSPGGGTDTQYF	583
CASSSGQGSYEQYF	583
CASSLGGAEAFF	583
CASSELAGGQETQYF	582
CASSRQGSNQPQHF	582
CASSLEGNEQFF	582
CASSSGGTDTQYF	582
CASSLGGAGNTIYF	582
CASSLQGNTGELFF	582
CASSLTRNTEAFF	582
CASSPRGTGELFF	582
CASRNTGELFF	582
CASSPGNQPQHF	582
CASSLSGSYNEQFF	582
CASSQDRGQPQHF	582
CASSLEGGNTEAFF	582
CASSLTGNTIYF	581
CASSLGGDGYTF	581
CASSLGRGNQPQHF	581
CASSPGSYNEQFF	581
CASSGGETQYF	581
CASSQGDYGYTF	581
CASSLGQTNTEAFF	581
CASSRGQGNTEAFF	581
CASSLGLAGYEQYF	581
CASSDQETQYF	581
CASSLRLNTEAFF	580
CASSPTENTEAFF	580
CASSFSGELFF	580
CASSLEMNTEAFF	580
CASSPRGDTEAFF	580
CASSLNEQFF	580
CASSLGQGYNEQFF	579
CASSLRGLNTEAFF	579
CASSEAYEQYF	579
CASSVGSNQPQHF	579
CASSLGGANTGELFF	579
CASSGQGGTEAFF	579
CASRGQGNQPQHF	579
CASSLGPSTDTQYF	579
CASSLDTYEQYF	579
CASSVGGSSYEQYF	579
CASSSGQGNYGYTF	579
CASSQGAYEQYF	578
CASSPGGGYEQYF	578
CASSGYEQYF	578
CASSNQETQYF	578
CASSTNTGELFF	578
CASSPGLAYEQYF	578
CASSPGGTGELFF	578
CASSFTGGTEAFF	577
CASSLGVGTEAFF	577
CASSDGYEQYF	577
CASSQGPYEQYF	577
CASSLLNQPQHF	577
CASSVGGNQPQHF	577
CASSGGSYEQYF	577
CASSLGTGTDTQYF	577
CASSLDYNEQFF	577
CASSPRGDTQYF	577
CASSRDYEQYF	577
CASSATGNTEAFF	577
CASSLGGGDTQYF	577
CASSPGLAGETQYF	577
CASSPTNTGELFF	577
CASSLDNQPQHF	577
CASSQGQGNQPQHF	577
CASSLQGGYGYTF	577
CASSLGQGDQPQHF	577
CASSPGGEQYF	576
CASSRDRDQPQHF	576
CASSPGGSSYEQYF	576
CASSLEGGQPQHF	576
CASSQDYEQYF	576
CASSPQGSGNTIYF	576
CASRTGGTEAFF	576
CASSYRGTEAFF	576
CASSLLSYEQYF	576
CASSLPGNTEAFF	576
CASSRDREETQYF	576
CASSLGDNEQFF	576
CASGSYEQYF	575
CASSLGGANYGYTF	575
CASSPGQDYGYTF	575
CASSLAGSGANVLTF	575
CASSLGRGTDTQYF	575
CASSLVGGYEQYF	575
CASSPGQGGEKLFF	575
CASSFGENTEAFF	575
CASSLRSYEQYF	575
CASSFSGSTDTQYF	575
CASSPSGSYEQYF	574
CASSSGSSYNEQFF	574
CASRGGTEAFF	574
CASSLEGTGELFF	574
CASSSQGNQPQHF	574
CASSLGVTEAFF	574
CASSLGLAGAYEQYF	574
CASSLGREQYF	574
CASSLGRYNEQFF	574
CASSPGGSTDTQYF	574
CASSLGGRTDTQYF	574
CASSRTGGSYEQYF	574
CASSLGNEQYF	574
CASSPGSGNTIYF	573
CASSLRRNTEAFF	573
CASSLTSSYEQYF	573
CASSPGTVYGYTF	573
CASSRQENTEAFF	573
CASSLGTAYGYTF	573
CASSFKETQYF	573
CASSLGQGRETQYF	573
CASSLPSTDTQYF	573
CASSENTEAFF	573
CASSQGQGAYEQYF	573
CASSLQNTGELFF	573
CASSPGTSGSYEQYF	573
CASSLAGGSSYEQYF	573
CASSLLGNQPQHF	573
CASSLGRGETQYF	573
CASSLVENTEAFF	573
CASSLGLAGTGELFF	573
CASSPGLAGYEQYF	573
CASSSFYEQYF	573
CASSLVGQETQYF	573
CASRSTDTQYF	573
CASSGQMNTEAFF	572
CASSLGQPYEQYF	572
CASRRNTEAFF	572
CASSLLGTDTQYF	572
CASSFSETQYF	572
CASSLGGGTGELFF	572
CASSLRGSSYNEQFF	572
CASSHQETQYF	572
CASSLGGNEQYF	572
CASSLRGSTDTQYF	572
CASSLGYQETQYF	572
CASSLQGGQPQHF	572
CASSLRGGTDTQYF	571
CASSLAPNTEAFF	571
CASSRLNTEAFF	571
CASSRGGETQYF	571
CASSSGQSYEQYF	571
CASSVGLNTEAFF	571
CASSPRGTDTQYF	571
CASRGSGANVLTF	571
CASSPSNQPQHF	571
CASSPRGGTEAFF	571
CASSRDRGSYEQYF	571
CASSGTVNTEAFF	571
CASSLPSYEQYF	571
CASSLDRGGTEAFF	570
CASSRQGGNQPQHF	570
CASSLSGGETQYF	570
CASSLAGRETQYF	570
CASSRQNTEAFF	570
CASSPDYEQYF	570
CASSRDRNQPQHF	570
CASSGGTDTQYF	570
CASSPNSYEQYF	570
CASSPGGGYGYTF	570
CASSEYNEQFF	570
CASSPGGGETQYF	570
CASSPQGGNTEAFF	570
CASSLDSQETQYF	570
CASSGGNQPQHF	570
CASSLRSTDTQYF	570
CASSPTSGSTDTQYF	570
CASSQGQGNTEAFF	569
CASSELAGGTDTQYF	569
CASSSNTDTQYF	569
CASSFRGTDTQYF	569
CASSPGQGNSPLHF	569
CASSLGLATDTQYF	569
CASSLAGGAYEQYF	569
CASSYSGYEQYF	569
CASSYSGNQPQHF	569
CASSLSGEQYF	569
CASSFGGSTDTQYF	569
CASSDSNTGELFF	568
CASSPQGDYGYTF	568
CASSPTGDTEAFF	568
CASSLGQGGEQYF	568
CASSPGQSNQPQHF	568
CASSLGPTDTQYF	568
CASSLTATNEKLFF	568
CASSFGGQETQYF	568
CASSVGYEQYF	568
CASSPDRGYEQYF	568
CASSYRGNQPQHF	568
CASSLGLAGSYEQYF	568
CASSLEGSSYNEQFF	568
CASSEGYGYTF	567
CASSLGANTGELFF	567
CASSWGTEAFF	567
CASSLAGDYGYTF	567
CASSLGGTSTDTQYF	567
CASSLVGYGYTF	567
CASSLEGSGNTIYF	567
CASSLGSEAFF	567
CASSRDRGTEAFF	567
CASSLGVSGNTIYF	567
CASSPGADTQYF	567
CASSLLGGTEAFF	566
CASSLGAYNEQFF	566
CASSFGEKLFF	566
CASSFRNTEAFF	566
CASSLQGYTEAFF	566
CASSSGTEAFF	566
CASSLESYEQYF	566
CASSPRQNTEAFF	566
CASSLGRSSYNEQFF	566
CASSLEGDTQYF	566
CASSPGYNEQFF	566
CASSPTGYGYTF	566
CASSSGTGTYEQYF	566
CASSVGGSGNTIYF	565
CASSLVPYEQYF	565
CASSVGGGTDTQYF	565
CASSPTSTDTQYF	565
CASSLDRGNYGYTF	565
CASSLGHEQYF	565
CASSTGGTEAFF	565
CASSLSGQETQYF	565
CASSLGEETQYF	565
CASSLGGGELFF	565
CASSLRMNTEAFF	565
CASSLDRLNTEAFF	565
CASSLGDSSYEQYF	565
CASRSSYEQYF	565
CASSLVSTDTQYF	565
CASSLGLAGADTQYF	565
CASSLGLAGDTQYF	565
CASSQGQNYGYTF	564
CASSREETQYF	564
CASSLGREETQYF	564
CASSFGSTDTQYF	564
CASSPSQETQYF	564
CASSRTGSSYEQYF	564
CASSLVNTGELFF	564
CASSLDTNTEAFF	564
CASSLLGGNTEAFF	564
CASSPGLAGGNEQFF	564
CASSENTGELFF	563
CASSLAGGSNQPQHF	563
CASSLGDGYTF	563
CASSLRQGNQPQHF	563
CASSLAYNEQFF	563
CASSGQGYGYTF	563
CASSPQGTGELFF	563
CASSLVGGQETQYF	563
CASSFSTGELFF	563
CASSQGGTDTQYF	563
CASSQGGGYTF	563
CASSGTSGSTDTQYF	563
CASSSGGSYNEQFF	562
CASSLRSSYEQYF	562
CASSLRNTGELFF	562
CASSLGTTYEQYF	562
CASSLGRDYGYTF	562
CASSYSGETQYF	562
CASSLQLNTEAFF	562
CASSLLGDTQYF	562
CASSLRGSSYEQYF	562
CASSLGVNYGYTF	562
CASSLDRANTEAFF	561
CASSYGQNTEAFF	561
CASSLVRETQYF	561
CASSLGGNSPLHF	561
CASSSGPNTEAFF	561
CASSSGVNTEAFF	561
CASSPRGGETQYF	561
CASSLDRGPYEQYF	561
CASSPDSYNEQFF	561
CASSVGGTEAFF	560
CASRQGNQPQHF	560
CASSLEGGYGYTF	560
CASSLSGNTGELFF	560
CASSLGQGGTGELFF	560
CASSPSGSTDTQYF	560
CASSRGQETQYF	560
CASSPNSNQPQHF	560
CASRGGNQPQHF	559
CASSRDRDTEAFF	559
CASSSGAYEQYF	559
CASSLPGSYEQYF	559
CASSSYTEAFF	559
CASSRTGSNQPQHF	559
CASSLGGGNTIYF	559
CASSLGTSGTDTQYF	559
CASSSGTVNTEAFF	559
CASSFGTGGYEQYF	559
CASSIGGNTEAFF	559
CASSLGGGPYEQYF	559
CASSLDRAGNTIYF	559
CASSLGPTYEQYF	559
CASSLGGGSSYEQYF	559
CASSPSGSSYEQYF	559
CASSGGNTEAFF	558
CASSLQGGETQYF	558
CASSSGLAGYNEQFF	558
CASSRTSGSTDTQYF	558
CASSLGTSGYEQYF	558
CASSPDGNTEAFF	558
CASSLGLAGGYEQYF	558
CASSFGDTEAFF	557
CASSYSGTEAFF	557
CASSLTPNTEAFF	557
CASSLGQGVYEQYF	557
CASSPGSSGNTIYF	557
CASSASSYEQYF	557
CASSIGGTEAFF	557
CASSLGGDEQFF	557
CASSLDSSNQPQHF	557
CASSPTGSGNTIYF	556
CASSEGNQPQHF	556
CASSTGYEQYF	556
CASSSGRNTEAFF	556
CASSPPNQPQHF	556
CASSPTSGSYNEQFF	556
CASSELAGGPDTQYF	555
CASSRGGYEQYF	555
CASSFGQNYGYTF	555
CASSPGPNQPQHF	555
CASSFTYEQYF	555
CASSLGNYEQYF	555
CASSLVSNQPQHF	555
CASSLAGEQFF	555
CASSFSGSSYEQYF	555
CASSSQGYGYTF	555
CASSFRDTQYF	555
CASSLGTGTEAFF	555
CASSPGLATDTQYF	555
CASSLDRQETQYF	555
CASSLEANTEAFF	555
CASSPGQGSNQPQHF	555
CASSPTLNTEAFF	554
CASSPGGSSYNEQFF	554
CASSPNYGYTF	554
CASSLDREETQYF	554
CASSSGTANTEAFF	554
CASSQGGSNQPQHF	554
CASRGETQYF	554
CASSLAGGQPQHF	554
CASSLAGGDTQYF	554
CASSLTQETQYF	554
CASSSGTYEQYF	554
CASSPGQGQETQYF	554
CASSPRGNEQFF	553
CASSDRGNQPQHF	553
CASSRDRGYGYTF	553
CASSLTGTGELFF	553
CASSLGQGAYGYTF	553
CASSLEGLNTEAFF	553
CASSLGRGSYEQYF	553
CASSQGGQPQHF	553
CASSEGNTEAFF	553
CASSYSTGELFF	553
CASSLGQGANYGYTF	553
CASSLETDTQYF	552
CASSLPGTDTQYF	552
CASSRNYEQYF	552
CASSPGGNTIYF	552
CASSSQGNYGYTF	552
CASSLGQGNEQFF	552
CASSLGLAGVNEQFF	552
CASSVNTGELFF	552
CASSFRGNQPQHF	552
CASSLGGGTYEQYF	552
CASSLGGGAYEQYF	552
CASSPRDSYEQYF	552
CASSLGQGTGELFF	551
CASSPGTGGSYEQYF	551
CASSLAGVETQYF	551
CASSLSGSGNTIYF	551
CASSLGLAGNNEQFF	551
CASSPGTSGTDTQYF	551
CASSPGTAGNTIYF	551
CASSTTGNTEAFF	551
CASSLGTAQETQYF	551
CASSLRDTEAFF	551
CASSLGSSTDTQYF	551
CASSYRETQYF	551
CASSLTSGTDTQYF	551
CASSEQETQYF	550
CASSLRADTQYF	550
CASSLTGDGYTF	550
CASSRGGQETQYF	550
CASSPQGNEQFF	550
CASSPGGAYEQYF	550
CASSPGQGTEAFF	550
CASSLTSGGTDTQYF	550
CASSLDSGNTIYF	550
CASSFLETQYF	550
CASSLGGDEQYF	550
CASSLDETQYF	549
CASSYSSNQPQHF	549
CASSLTGYNEQFF	549
CASSLGQPNTEAFF	549
CASSPSGGTDTQYF	549
CASSSGNYGYTF	549
CASSPSGGSYNEQFF	549
CASSPGGGNTEAFF	549
CASSYSRNTEAFF	549
CASSLGQGSSYEQYF	549
CASSLDRSTDTQYF	549
CASSLDGSNQPQHF	549
CASSLVGSTDTQYF	549
CASSLENTGELFF	549
CASSLGLNYGYTF	549
CASSLGTGGYGYTF	548
CASSLGGSSGNTIYF	548
CASSLGRDTQYF	548
CASSLGGGGTDTQYF	548
CASSLGQGSYGYTF	548
CASSRDTGELFF	548
CASSYSGGNQPQHF	548
CASSPGQGDYGYTF	548
CASSLSYGYTF	548
CASSFGGSSYNEQFF	548
CASSLGLAAYNEQFF	548
CASSQVGETQYF	547
CASSLGGSNTEAFF	547
CASSPTATNEKLFF	547
CASSPTSGGYNEQFF	547
CASSRGQGYEQYF	547
CASSPTGLNTEAFF	547
CASSLQGSSYEQYF	547
CASSLVQNTEAFF	547
CASSLVYNEQFF	547
CASSLDRTYEQYF	547
CASSLGLAGTYEQYF	547
CASSQGGGNQPQHF	547
CASSLGSSYNSPLHF	546
CASSSGQQETQYF	546
CASSWGETQYF	546
CASSPGTQETQYF	546
CASSLVGSGNTIYF	546
CASSLESNQPQHF	546
CASSLTGGSYNEQFF	546
CASSLAGGTYNEQFF	546
CASSDSSTDTQYF	545
CASSPRENTEAFF	545
CASSPSGNTEAFF	545
CASSLDSSYNEQFF	545
CASSLRSNQPQHF	545
CASSEQGYEQYF	545
CASSLGVTGELFF	545
CASSPRTGGYEQYF	545
CASSGDSNQPQHF	545
CASSPTGGSYEQYF	545
CASSLTGANVLTF	545
CASSRMNTEAFF	545
CSARGGNTEAFF	545
CASSPSGETQYF	545
CASRGTGNQPQHF	544
CASSSGNTGELFF	544
CASSLQGSTEAFF	544
CASSLGTVQETQYF	544
CASSLPQETQYF	544
CASSPQGLNTEAFF	544
CASSRVNTEAFF	544
CASSLGTNTGELFF	544
CASSPGTTYEQYF	544
CASSPGTGGYGYTF	544
CASSPGPQETQYF	544
CASSPGLAGAYEQYF	544
CASSPGTDYEQYF	544
CASSLGLAGNEQFF	544
CASSLGLGETQYF	544
CASSPGANYGYTF	544
CASSLGAGNTIYF	543
CASSYGSNQPQHF	543
CASSLGGASTDTQYF	543
CASSIYNEQFF	543
CASSLQGANYGYTF	543
CASSSGTGYGYTF	543
CASSLTGGGTEAFF	543
CASSSGGEQYF	543
CASSFGGSGNTIYF	543
CASSPGNTGELFF	543
CASSVGGSTDTQYF	543
CASSLGQGGTDTQYF	543
CASSFGGGNQPQHF	543
CASSYGTEAFF	543
CASSLDGETQYF	543
CASSLAGASTDTQYF	543
CASSVGQGAYEQYF	543
CASSAAYEQYF	542
CASSPDRGNTEAFF	542
CASSLTGANTEAFF	542
CASSLAGGPTDTQYF	542
CASSLGGTGANVLTF	542
CASSPRNTGELFF	542
CASSLRDSSYEQYF	542
CASSLDSSGANVLTF	542
CASSPGTNTEAFF	542
CASSPTYEQYF	542
CASSGSSYNEQFF	542
CASSLAGGADTQYF	542
CASSSTGYGYTF	542
CASSLGDTGELFF	542
CASSPGTGQETQYF	542
CASRQGNTEAFF	542
CASSLVAGELFF	541
CASSLTSGQETQYF	541
CASSLGQGSTEAFF	541
CASSLPGELFF	541
CASSFGQGYGYTF	541
CASRGSTDTQYF	541
CASSLGTGGSYEQYF	541
CASSLGTGNEKLFF	541
CASSLGTLNTEAFF	541
CASSLATGELFF	541
CASSAQGNTEAFF	541
CASSLAMNTEAFF	541
CASSSTSYEQYF	540
CASSQDRGNQPQHF	540
CASSLQGAGTEAFF	540
CASSSPSYEQYF	540
CASSLTYNEQFF	540
CASSPGQGGNQPQHF	540
CASSLQGTNEKLFF	540
CASSPRTGELFF	540
CASSPGTGVYEQYF	540
CASSPGLAGSYEQYF	540
CASSLSGDTEAFF	539
CASSFGQGNQPQHF	539
CASSPGQGAYGYTF	539
CASSPGRSYEQYF	539
CASSSGLAGGTDTQYF	539
CASSQGQGSYEQYF	539
CASSLVGSNQPQHF	539
CASSFPGELFF	539
CASSSGYNEQFF	539
CASSLLTGELFF	539
CASSGGYGYTF	539
CASSPGSQETQYF	539
CASSLGGGGYTF	539
CASSDRGYEQYF	538
CASRGGETQYF	538
CASSSRGYEQYF	538
CASSLDVNTEAFF	538
CASSSGTGNQPQHF	538
CASSVDRNTEAFF	538
CASSLEGDTEAFF	538
CASSFGGNEQFF	538
CASSLLGEQYF	538
CASRGTDTQYF	538
CASSLDRGEQYF	538
CASSSGTAYEQYF	538
CASRGTGELFF	537
CASSPGSGANVLTF	537
CASSLGQGMNTEAFF	537
CASSPRDRGYEQYF	537
CASSRGMNTEAFF	537
CSARDSNQPQHF	537
CASSSADTQYF	537
CASSPRGNQPQHF	537
CASSLQMNTEAFF	537
CASSLTGAGNTIYF	537
CASSLVGNTGELFF	536
CASSPTANYGYTF	536
CASSLAGANTGELFF	536
CASSLGGTGNTIYF	536
CASSPDRVYGYTF	536
CASSWDRNTEAFF	536
CASSLGTQETQYF	536
CASSRGQQETQYF	536
CASSWGYEQYF	536
CASSPDGYEQYF	536
CASSLGTSSYNEQFF	536
CASSQGSSYEQYF	536
CASSRGYGYTF	535
CASSLAGGNTIYF	535
CASSLEGYSNQPQHF	535
CASSSGQGGTEAFF	535
CASSGGSSYNEQFF	535
CASSVAGNTEAFF	535
CASSPQNTEAFF	535
CASSLNSGNTIYF	535
CASSSGLAGTDTQYF	535
CASSFQGGTEAFF	535
CASSLEGNTIYF	535
CASSPTGSSYEQYF	535
CASSSRTGNTEAFF	535
CASSLVGGSYNEQFF	535
CASSPQGSYEQYF	535
CASSDSGANVLTF	534
CASSRDRDYGYTF	534
CASSRTGGNTEAFF	534
CASSPGRETQYF	534
CASSWTVNTEAFF	534
CASSLEQNTEAFF	534
CASSESSYEQYF	534
CASSADRNTEAFF	534
CASSPRLNTEAFF	534
CASSLDGSSYEQYF	534
CASSSGQTYEQYF	534
CASSLSGTYEQYF	534
CASSLGLAEETQYF	534
CASRDSSYEQYF	533
CASSVADTQYF	533
CASRLAGGTDTQYF	533
CASSPGGDYGYTF	533
CASSTGLNTEAFF	533
CASSLVGGEQYF	533
CASSLVGGGTEAFF	533
CASSLDRYNEQFF	533
CASSLSQNTEAFF	533
CASSFDSYEQYF	533
CASSLRQGYEQYF	533
CASSPGTSSYEQYF	533
CASSLGRGYGYTF	532
CASRMNTEAFF	532
CASSPGGGYTF	532
CASSLGTGSNQPQHF	532
CASSSLSYEQYF	532
CASSPTGELFF	532
CASSWDSNQPQHF	532
CASSFSSNQPQHF	532
CASSPRTGQETQYF	532
CASSDRGYGYTF	532
CASSLQGAGNTIYF	532
CASSLGGAYNEQFF	532
CASSLGGGEQFF	532
CASSLLAGAYNEQFF	532
CASSVGGTGELFF	531
CASSVGRNTEAFF	531
CASSFSGSYEQYF	531
CASSSGMNTEAFF	531
CASSQDRGYGYTF	531
CASSLGTGGTDTQYF	531
CASSPRGSYEQYF	531
CASSQQGYEQYF	531
CASSPTGMNTEAFF	531
CASSSGTGELFF	531
CASSPGSSYNEQFF	531
CASSLARGTEAFF	531
CASSYSNTEAFF	531
CASSSYQETQYF	531
CASSPRGQETQYF	531
CASSFRYEQYF	530
CASSRTGDYGYTF	530
CASSLGGNEKLFF	530
CASSPGTGNEKLFF	530
CASSLGQGSGNTIYF	530
CASSPDGNQPQHF	530
CASSLRQGGTEAFF	530
CASRDRGYEQYF	530
CASSRGDTEAFF	530
CASSLGYEQFF	530
CASSRTGDTEAFF	530
CASSLGGTYNEQFF	530
CASSLVGEKLFF	530
CASSNYEQYF	530
CASSLGTEETQYF	530
CASSSGSYNEQFF	530
CASSLRGDQPQHF	530
CASSLDRGNEQFF	530
CASSFGYGYTF	529
CASSRGQGAYEQYF	529
CASSGGGTEAFF	529
CASSLVGSGANVLTF	529
CASSFGMNTEAFF	529
CASSQGPNTEAFF	529
CASSSLAGGYNEQFF	529
CASSLAGSQETQYF	529
CASSLGGSNYGYTF	529
CASSRQGTEAFF	529
CASSLSADTQYF	529
CASSLDRANYGYTF	529
CASSLGSNTGELFF	529
CASSPGTGDYEQYF	529
CASSLGTGNTGELFF	528
CASGYEQYF	528
CASSLEENTEAFF	528
CASSLSANTEAFF	528
CASSQDRGNTEAFF	528
CASSQDSYGYTF	528
CASSRTGNTGELFF	528
CASSLGLGTDTQYF	528
CASSLAPYEQYF	528
CASSLEADTQYF	528
CASSLGAGNQPQHF	528
CASSLGTGDGYTF	528
CASSGQGGNQPQHF	528
CASSFSYNEQFF	528
CASSRDRDYEQYF	528
CASSSGGSNQPQHF	528
CASSPGTASYEQYF	528
CASSLGLAGNTGELFF	528
CASSFSGYEQYF	528
CASSSTTDTQYF	527
CASSPSGTDTQYF	527
CASSDSSYEQYF	527
CASSPGLAGGETQYF	527
CASSQGYNEQFF	527
CASSMNTEAFF	527
CASSLRGNTGELFF	527
CASSFGPNTEAFF	527
CASSLQGSYGYTF	527
CASSLLSTDTQYF	527
CASSPRQGAYEQYF	527
CASSLASYNEQFF	527
CASSPGQGYNEQFF	527
CASSSDRGYEQYF	526
CASSLRGDYGYTF	526
CASSLGRDYEQYF	526
CASSLAGAGNTIYF	526
CASSLDRSSYEQYF	526
CASSLLAGGQETQYF	526
CASSLGGQGYEQYF	526
CASSAGTGGYEQYF	526
CASSLGGASYEQYF	526
CASSLGVTDTQYF	526
CASSIQGNTEAFF	526
CASSFRENTEAFF	526
CASSEGGNTEAFF	526
CASSLGGNSNQPQHF	526
CASSPRGGNQPQHF	526
CASSRDGNQPQHF	526
CASSLGGTSYEQYF	526
CASSLRGMNTEAFF	526
CASSLPNTEAFF	525
CASSLGKNTEAFF	525
CASSRGGSTDTQYF	525
CASSLDSLNTEAFF	525
CASSVGQGNTEAFF	525
CASSPGTAQETQYF	525
CASRGGNTEAFF	525
CASSLAGSYGYTF	525
CASSWGGNTEAFF	525
CASSSDSYGYTF	525
CASSPSGDTQYF	525
CASSLTGSTEAFF	525
CASSPGQSTDTQYF	524
CASSVGTGELFF	524
CASSLTAYEQYF	524
CASSLLAGSTDTQYF	524
CASSLVGNTIYF	524
CASSPGTYNEQFF	524
CASSRQGNTGELFF	524
CASSSLAGGTDTQYF	524
CASSPGGYNEQFF	524
CASSSTGGYGYTF	524
CASSYSGEQYF	524
CASRGSYEQYF	524
CASSLPGYEQYF	524
CASSTGSYEQYF	524
CASSLEGEQYF	524
CASSYGRNTEAFF	524
CASSFGGSYNEQFF	524
CASSLGQRNTEAFF	524
CASSRDGYEQYF	523
CASSSDRGTEAFF	523
CASSWDSSYEQYF	523
CASSLSGYNEQFF	523
CASSPSSTDTQYF	523
CASSRDGNTEAFF	523
CASSLGANQPQHF	523
CASSSTGSGNTIYF	523
CASSQGGSGNTIYF	523
CASSLFYEQYF	523
CASSLGLAGVETQYF	523
CASSLRDSYEQYF	523
CASSPPGGTEAFF	523
CASSLGQGNTIYF	522
CASSSRGTEAFF	522
CASSRQGYGYTF	522
CASSLRGSYNEQFF	522
CASSYGGYEQYF	522
CASSPGPNYGYTF	522
CASSFGGTGELFF	522
CASSQGSYGYTF	522
CASSLGQGRTEAFF	522
CASSLSGAYEQYF	522
CASSLAGRNTEAFF	522
CASSYNTGELFF	522
CASSPGLNTGELFF	522
[truncated: 3,017 more rows]
